# Supplementary material for: Conceptual metaphors and image construction of China in the space probe reports of China Daily: a social cognitive approach
Source: Front Psychol. 2023 Jun 8;14:1202988. doi: 10.3389/fpsyg.2023.1202988 (PMC10286809; doi:10.3389/fpsyg.2023.1202988)
Supplement: Supplementary file 1 [file Data_Sheet_1.zip]

Archive with 5 entries (5 files):
- supplementary material/Chang'e-5 metaphorical sentences.txt
- supplementary material/Chang'e-5 news reports data.txt
- supplementary material/Shenzhou-13 metaphorical sentences.docx
- supplementary material/Shenzhou-13 news reports data.xlsx
- supplementary material/tables and figures.docx
