# Supplementary material for: Conceptual metaphors and image construction of China in the space probe reports of China Daily: a social cognitive approach
Source: Front Psychol. 2023 Jun 8;14:1202988. doi: 10.3389/fpsyg.2023.1202988 (PMC10286809; doi:10.3389/fpsyg.2023.1202988)
Supplement: Supplementary file 1 [file Data_Sheet_1.zip › supplementary material/Chang'e-5 metaphorical sentences.txt]

China's successful lunar missions in the past few years, noticeably the Chang'e-5, has lifted the country's position to a competitive space faring nation.
The Chang'e-5 was the first space expedition from any country to bring back lunar samples in decades, and China has put in place measures to ensure these can be shared with the international research community. 
China also expressed its willingness to share lunar samples brought back by the Chang'e-5 probe and relevant exploration data with institutions and scientists all over the world for scientific analysis. 
The Chang'e-5 mission has successfully brought home 1,731 grams of moon samples and accomplished several firsts for China, including the first moon sampling, the first liftoff from an extraterrestrial body, and the first rendezvous and docking in lunar orbit, and it was the first spacecraft carrying samples to re-enter the Earth's atmosphere at high speed. 
 China has seen breakthroughs in scientific explorations like the Tianwen-1 (Mars mission), Chang'e-5 (lunar probe), and Fendouzhe (deep-sea manned submersible). Construction of the Hainan Free Trade Port is proceeding with vigor. 
For the first time in 44 years, moon rock samples came back to earth with the Chang'e-5 lunar mission. 
Olympic flags, emblem pins and mascot toys that returned to Earth after a moon trip onboard China's Chang'e-5 probe were handed over to the Beijing 2022 Organizing Committee (BOCOG) at its Shougang headquarters on Monday. 
The return capsule of the Chang'e-5 probe touched down on Earth on December 17 after a 23-day space travel, bringing back China's first moon samples as well as iconic Beijing 2022 items that the probe carried. 
Han Zirong, vice president and secretary-general of BOCOG, noted that the successful return of the Chang'e-5 probe is a vivid demonstration of the lunar exploration spirit of "pursuing dreams, daring to explore, collaborating in tackling difficulties and win-win cooperation, which shares great similarity of the Olympic motto of "faster, higher, stronger." 
CNSA chief engineer Liu Yongde lauded the successful combination of the aerospace technology and Olympic Winter Games culture through the Chang'e-5 mission and deemed it an important step in China's quest to become an aerospace and sporting power. 
In the past few weeks, China's Chang'e-5 probe has brought back the country's first samples collected from the Moon. Chinese scientists unveiled Jiuzhang quantum computing system which can implement large-scale GBS 100 trillion times faster than the world's existing fastest supercomputer. 
Moon samples collected by China's Chang'e-5 probe have been transferred to the Chinese research teams Saturday morning.
The return capsule of Chang'e-5 probe touched down on Earth early Thursday, bringing back China's first samples collected from the moon. 
Chang'e-5 probe adopts two methods of moon surface sampling, one uses a robotic arm for multiple-point surface sample collections, and the other is to drill underground. 
The reentry capsule of China's Chang'e-5 lunar mission successfully returned home on Thursday after weeks of space travel. 
The return capsule of China's Chang'e-5 probe touched down on Earth in the early hours of Thursday, bringing back the country's first samples collected from the moon. 
China launched the Chang'e-5 probe that comprises an orbiter, a lander, an ascender and a returner. 
the ascender of Chang'e-5 took off from the lunar surface and entered the preset lunar orbit with lunar samples. 
the returner of the Chang'e-5 probe separated from the orbiter and successfully landed in Siziwang Banner, Inner Mongolia autonomous region.
Chang'e-5 mission is another major feat in overcoming difficulties by giving full play to the advantages of the new nationwide system.
The successful re-entry and landing of the Chang'e-5 capsule on Thursday has enabled China to obtain its first lunar samples, marking a new start for the moon and planetary research. 
The major goal of Chang'e-5 was to get things back.
The Chang'e-5 probe, comprising an orbiter, a lander, an ascender and a returner, was launched on Nov. 24. 
Adopting a complicated technological approach, the Chang'e-5 mission overcame many technological challenges, including China's first spacecraft liftoff from an extraterrestrial body and first unmanned rendezvous and docking in lunar orbit. 
On Thursday, China's lunar probe Chang'e-5 successfully touched down in north China's Inner Mongolia Autonomous Region after more than 20 days of exploration of the earth's only natural satellite some 400,000 km away, and brought home the first batch of lunar surface samples in 44 years since the Soviet Luna 24 probe in 1976. 
The Chang'e-5 landed in an unexplored area of the Moon called Oceanus Procellarum, or the Ocean of Storms. 
Moreover, the historic success of the Chang'e-5 mission also represents China's latest attempt to contribute to international space cooperation. 
Xi congratulates complete success of Chang'e-5 mission.
After completing the rendezvous and docking mission, the ascender of Chang'e-5 landed on the Moon so that it will not become space debris that could obstruct follow-up lunar exploration probes. 
President Xi Jinping on Thursday congratulated the complete success of the Chang'e-5 mission that brings back the country's first samples collected from the moon. 
Xi, also general secretary of the CPC Central Committee and chairman of the CMC, extended warm congratulations and sincere greetings to all members who participated in the Chang'e-5 mission in a congratulatory message.
North China readies for homecoming of Chang'e-5's capsule.
As the Chang'e-5 probe will bring moon samples back to Earth, its preset landing site in Siziwang Banner in North China's Inner Mongolia Autonomous Region is ready for its homecoming, according to the search and retrieval team of the mission on Tuesday.
And China's successful launch of the Chang'e-5 should be a wake-up call that the traditional preeminence of the US in space has now been called into question. 
As the Chang'e-5 returns with the much-sought-after and youngest lunar sample, the international community is humming with excitement and aspiration to delve into its analysis, some more vocal than others. 
China's Chang'e-5 probe prepares to land on moon.
China's Chang'e-5 probe performed braking for the second time at 20:23 pm Sunday (Beijing Time), according to the China National Space Administration (CNSA). 
China's Chang'e-5 probe is preparing for a soft landing on the moon to undertake the country's first collection of samples from an extraterrestrial body. 
Chang'e-5 is one of the most complicated and challenging missions in China's aerospace history, as well as the world's first moon-sample mission for more than 40 years. 
China's Chang'e-5 probe performed braking for the second time at 20:23 pm Sunday (Beijing Time), according to the China National Space Administration (CNSA). After the deceleration, the probe started flying in a near circular orbit from an elliptical path around the moon, said the CNSA. [Photo/BACC] 
A Long March-5 rocket, carrying the Chang'e-5 spacecraft, blasts off from the Wenchang Spacecraft Launch Site on the coast of southern island province of Hainan, Nov 24, 2020. [Photo/Xinhua] 
A Long March-5 rocket, carrying the Chang'e-5 spacecraft, blasts off from the Wenchang Spacecraft Launch Site on the coast of southern island province of Hainan, Nov 24, 2020. [Photo/Xinhua] 
On Tuesday, China launched the Chang'e-5 spacecraft to collect and return samples from the moon, the country's first attempt to retrieve samples from an extraterrestrial body. 
China's Chang'e-5 probe completes second orbital correction.
China's lunar probe Chang'e-5 successfully carried out its second orbital correction Wednesday night, according to the China National Space Administration. 
As Chang'e-5 illustrates, China will continue to develop itself in this field regardless and advance its research, but unlike the US, it is not seeking hegemony or dominance of the stars.
Chang'e-5 will also carry a drilling machine to get Moon rock from a depth of 2 meters underground.
The Chang'e-5 orbiter carries the collection hardware and the return vehicle.
China's Chang'e-5 probe completes first orbital correction.
China's lunar probe Chang'e-5 successfully carried out its first orbital correction Tuesday night, according to the China National Space Administration (CNSA).
 Long March-5 rocket, carrying the Chang'e-5 spacecraft, blasts off from the Wenchang Spacecraft Launch Site on the coast of southern island province of Hainan, on Nov 24, 2020. 
Chinese scientists and those from other countries all have a chance to get the lunar samples to be brought back by Chang'e-5 for research.
Chang'e-5, the probe, is designed to land on the northwest region of Oceanus Procellarum, also known as the Ocean of Storms, on the near side of the moon in early December, and collect and return about 2 kilograms of samples. 
A Long March 5 carrier rocket is to put the Chang'e-5 lunar probe on course for the moon this month.
the Chang'e-5 probe will make a soft landing on the moon and bring samples back to Earth. 
The Chang'e-5 probe is expected to realize lunar sample collection, takeoff from the moon, rendezvous and docking on lunar orbit and high-speed reentry into the Earth's atmosphere, marking breakthroughs in China's aerospace history, said Yu. 
the Chang'e-5 probe to bring lunar samples back to Earth later this year.
China plans to launch its first Mars probe and the Chang'e-5 probe to bring lunar samples back to Earth later this year.
The Chang'e-5 probe includes a lander, an orbiter, an ascender and a returner.
Chang'e-5 lunar explorer will conduct the first lunar sample return mission for the first time since 1976. 
The Chang'e-5 lunar probe, which is expected to bring moon samples back to Earth, and China's first Mars probe are also planned to be launched this year. 
n 2020, China is about to establish the world's first E-class super computer, launch its first Mars rover, launch the Chang'e-5 probe to bring moon samples back to Earth, and embrace rapid industrial development and application of Beidou satellites. 
Wang Chi, deputy chief designer of China's lunar exploration project, said Chang'e-5 is scheduled to be launched next year and is expected to bring back samples from the moon. 
Zhuang Jingguo, chief engineer of the China Aerospace Science and Technology Corporation, said that there will be around 30 rocket launch missions next year, including the Chang'e-5 mission to take lunar samples back to Earth.
Wu said the Chang'e-5 probe includes a lander, an orbiter, an ascender and a returner. 
The first two phases have been accomplished, and the next step is to launch the Chang'e-5 probe to collect 2 kg of moon samples and bring them back to the earth. 
As the backup of the Chang'e-5 mission, the Chang'e-6 mission will also collect lunar samples automatically for comprehensive analysis and research, Liu said. 
Its launch time and landing site will depend on the performance of the Chang'e-5 mission, he explained. 
China is planning to launch Chang'e-5, a more advanced lunar probe, later this year to collect samples from the moon. 
 China's Space Day, Pei said that the Chang'e-5 lunar probe will be very complex, containing four parts: an orbiter, a returner, an ascender and a lander.
Liu Jizhong, director of the CNSA's China Lunar Exploration and Space Engineering Center said that later this year China plans to send the Chang'e-5 lunar probe to the moon to collect samples, marking the third step in its lunar program. 
Whether Chang'e-5 can make a successful return with samples of lunar soil will be a big highlight and primary challenge in the mission.
China plans to fulfill three strategic steps with the launch of Chang'e-5 -- orbiting, landing and returning. 
China schedules Chang'e-5 lunar probe launch.
The development of Chang'e-5 has entered the end of its flight model phase, and relevant work is proceeding smoothly, according to CASC.
China plans to fulfill three strategic steps with the launch of Chang'e-5, "orbiting, landing and returning."
According to Ye Peijian, an expert with the China Aerospace Science and Technology Corporation Fifth Research Academy, Chang'e-5 will consist of the orbiter, the return vehicle, the ascender and the lander. The orbiter and return vehicle will orbit the moon, while the lander and ascender will land on the moon.
China also aims to send the Chang'e-5 probe to the moon and return with lunar samples in the second half of 2017, and to land a probe on Mars by 2021.
The rocket is planned to carry the Chang'e-5 lunar probe in 2017 and will be used to launch China's space station modules and Mars probes. 
With a payload capacity of 25 tonnes to low Earth orbit, or 14 tonnes to geostationary transfer orbit, the Long March-5 is scheduled to carry the Chang'e-5 lunar probe around 2017.
The model that will lift the Chang'e-5 probe will have three stages.
China is preparing for its next lunar probe mission, Chang'e-5, which is expected to be launched around 2017.
It is scheduled to carry the Chang'e-5 lunar probe around 2017 to finish the last chapter in China's three-step (orbiting, landing and return) moon exploration program.
China also plans to launch its Chang'e-5 lunar probe to finish the last chapter in China's three-step (orbiting, landing and return) moon exploration program.
 The Chang'e-5 lunar probe is now being developed by Chinese scientists, Liu said.
Chang'e-5 will achieve several breakthroughs, including automatic sampling, ascending from the moon without a launch site and completing an unmanned docking 400,000 km above the lunar surface. 
Chang'e-5 will also have a new launch site and launch rockets.
China obtained detailed images of a planned Moon landing site on Wednesday, where a future Chang'e-5 mission is expected to conduct a soft landing and collect samples.
China plans to launch Tiangong-2 in 2016, and send Chang'e-5 to collect samples from the moon and return to earth around 2017. 
Chang'e-5 will carry a drilling machine to get moon rock from a depth of two meters.
The obtained data and validated re-entry technology will be used for the development of Chang'e-5, which is slated for launch around 2017.
The obtaining data and validating re-entry technology will inform the development of Chang'e-5, which is slated for launch around 2017.
Moon as part of the Chang'e-5 mission, expected to be launched around 2017 to collect lunar samples and return to Earth.
The head of China's lunar probe program has called for a thorough analysis of data collected from the test lunar orbiter, which returned on Saturday, to speed up work on Chang'e-5 and its 2017 lunar mission. 
 Chang'e-5 is expected to collect a 2-kg sample from two meters under the Moon's surface and bring it home. 
The Chang'e-5 mission will be yet another historic moment for China's lunar program.
 China's spacecraft testing technology for the Chang'e-5 return lunar mission, trimmed its orbit on Friday afternoon. 
The mission is to collect data and validate re-entry technology such as guidance, navigation and control systems, and the heat shield in anticipation of a moon landing by Chang'e-5, which will collect samples and return to Earth, probably in 2017. 
If successful, the technology will help the Chang'e-5 lunar probe to return to Earth with lunar soil samples around 2017, the spokesman said. 
The mission is to obtain experimental data and validate re-entry technologies such as guidance, navigation and control, heat shield and trajectory design for a future touch-down on the moon by Chang'e-5, which is expected to be sent to the moon, collect samples and return to Earth in 2017.
During this process, the spacecraft's speed will be slowed down so it can land safely at a determined location, a key capability needed for Chang'e-5, which may return from the moon at a very high speed, according to the scientists' explanation. 
The test lunar lander for China's Chang'e-5 is on its way from Beijing to Xichang, southwest China's Sichuan Province on Aug 10, 2014. 
The tester is expected to launch before the end of this year as a rehearsal for the upcoming Chang'e-5 mission. 
A test lunar lander for China's Chang'e-5 has arrived at Xichang, southwest China's Sichuan Province, to prepare for the last phase of China's lunar exploration program.
The launch will take place before the end of this year as a rehearsal for the upcoming Chang'e-5 mission.
The more sophisticated Chang'e-5 mission, including unmanned sampling and returning, will be launched some time around 2017.
The orbiter is one of the test models for China's new lunar probe Chang'e-5, which will be tasked with landing on the moon, collecting samples and returning to Earth. 
The more sophisticated Chang'e-5 mission, including unmanned sampling and returning, requires technological breakthroughs in moon surface takeoff, sampling encapsulation, rendezvous and docking in lunar orbit, as well as high-speed Earth reentry.
High-speed re-entry of Chang'e-5 over the designated landing spot was also difficult as other countries had lost communication with their explorers in this stage. 
Chang'e-5, as part of China's third-phase lunar program, is expected to bring back moonrock samples to Earth, which Ye believes will be "a historic moment".
The more sophisticated Chang'e-5, including unmanned sampling and returning, requires breakthroughs in moon surface takeoff technology, sampling encapsulation, rendezvous and docking in lunar orbit, as well as high-speed Earth reentry.
The job of Chang'e-5 will be to land on the moon and return to Earth with lunar soil samples.
China is scheduled to launch its Chang'e-5 lunar probe in 2017 and the mission will bring back samples collected from the moon.
Scientists believe we need to launch the spacecraft to prove that our current technical plan can actually bring Chang'e-5 home safely.
He explained that when the Chang'e-5 returns to Earth with samples of lunar soil, the capsule will be hurtling through Earth's atmosphere at, or close to, speeds of 11.2 km per second.
The Chang'e-5 mission will enter the prototype phase this year.
After launch, the Chang'e-5 will head straight for lunar orbit. 
He added that Chang'e-5 was expected to return to earth with samples from the moon.
Earlier reports said that the Chang'e-5 lunar explorer will bring about 2 kg of lunar samples to Earth.
 Chang'e-5 will be launched atop the Long March 5 carrier rocket from the new space launch center in Wenchang, Hainan province, which is under construction.
The Chang'e-5 is expected to bring moon rock samples back to earth if its planned launch in 2017 is successful.
China is expected to launch its fifth lunar probe, Chang'e-5, in 2017 to send back a moon rock sample to earth, a top Chinese space scientist told Xinhua Wednesday.
Chang'e-5 will also carry a drilling machine to get moon rock from a depth of 2 meters underground," he said.
t is of great significance to the country in upgrading space technology, improving the lunar exploration system and carrying out lunar scientific research, as well as organizing lunar and interplanetary exploration missions that will follow. 
It marks the successful conclusion of China's current three-step lunar exploration program of orbiting, landing and returning samples, which began in 2004. 
Just last week the third stage of China's lunar exploration program was complete after the Chang'e 5 spacecraft successfully soft-landed in a pristine region of the Moon, collected more than 1,700 grams of lunar soil sample and brought it back home on Earth, another emphatic step toward becoming a global tech power. 
The success of the Chang'e 5 mission marks a conclusion of China's current lunar exploration project. 
China views these efforts as part of the world's lunar exploration. 
With one success after another in lunar exploration, drawing global attention, China has successfully carried out the three-phase lunar probe mission with Chang'e 5 returning to earth with lunar samples on December 17. 
With the historic successes achieved by Chang'e 5, China is really over the moon and thinks the achievement is a great leap for its lunar and space dreams. The country is upbeat to complete its next phase in the lunar exploration program by putting a man on the moon. 

Han Zirong, vice president and secretary-general of BOCOG, noted that the successful return of the Chang'e-5 probe is a vivid demonstration of the lunar exploration spirit of "pursuing dreams, daring to explore, collaborating in tackling difficulties and win-win cooperation, which shares great similarity of the Olympic motto of "faster, higher, stronger." 
The CAS has played key roles in China's lunar exploration project and has participated in all the Chang'e missions. 
Scientists will also work to popularize science and stimulate innovation and creativity in society and vigorously carry forward the spirit of lunar exploration, he added. 
Noting that there is no end for space exploration, the president expressed his hope that the mission's workers carry forward the lunar exploration spirit in order to embark on interplanetary expeditions. 
It has put the perfect finishing touch to the Chinese lunar exploration trilogy of "orbiting, landing, returning". 
More interestingly, industry sources have disclosed that the planned Chinese lunar research station, which is a major goal of future Chinese lunar exploration, will be built "in an open and cooperative manner". 
It has put the perfect finishing touch to the Chinese lunar exploration trilogy of "orbiting, landing, returning". 
Timeline of China's lunar exploration.
It marks a successful conclusion of China's three-step lunar exploration program of orbiting, landing and bringing back samples, which began in 2004. 
The following are some key facts about China's lunar exploration. 
China views these efforts as part of the world's lunar exploration.
As China has eventually completed its 16-year-long Lunar Exploration Program, part of the country's Chang'e Project, it has accomplished a raft of technological breakthroughs during the landmark space voyage. 
After completing the rendezvous and docking mission, the ascender of Chang'e-5 landed on the Moon so that it will not become space debris that could obstruct follow-up lunar exploration probes. 
China plans to build a prototype for a lunar scientific research station in the fourth phase of the country's lunar exploration program.
It marked the end of the third phase of China's lunar exploration program.
In January 2004, the first phase of the Chang'e program was officially approved, marking the formal opening of China's lunar exploration mission.
Pei Zhaoyu, a spokesman for the mission, said if the mission is successful, it will be a milestone in the nation's lunar exploration endeavors and will show the world China's scientific, technological and engineering capabilities. 
China ready to share fruits of lunar exploration.
the latest mission in China's lunar exploration program, is moved to its launch pad in the Wenchang Space Launch Center in Hainan province on Nov 17, 2020. 
The plans demonstrate China's commitment to international cooperation and shared growth. Although China is now taking the lead in lunar exploration through decades of independent innovation in space technologies, it has always been committed to sharing the achievements.
How a moon probe's dream finally came true.
Pei Zhaoyu, spokesman for the Chang'e 5 mission, said if the mission becomes successful, it will be a milestone in the nation's lunar exploration endeavor and will show the world China's scientific, technological and engineering capabilities. 
Yu Dengyun, deputy chief designer of China's lunar exploration program, said preparations are progressing smoothly, and the Chang'e-5 probe will make a soft landing on the moon and bring samples back to Earth. 
China became capable of planning and realizing such a sophisticated mission because the country has gained a great deal of engineering capabilities and know-how through the successful implementation of the Chang'e lunar exploration program. 
The next mission in China's lunar exploration program－Chang'e 5－will land a probe on an area never reached by astronauts or spacecraft and is expected to bring back at least 1 kilogram of samples, a project insider said. 
Speaking of future plans in the country's lunar exploration program, Peng said scientists and engineers have proposed that two or three missions could be made to set up a simple scientific outpost on the moon, which would be able to accommodate astronauts for short-term stays, to carry out experiments and explore the feasibility of long-term visits. 
It was the country's fourth lunar exploration mission. 
Chang'e 4 probe made the first-ever soft landing on the far side of the moon, creating another milestone in the lunar exploration history of humankind. 
China's scientists and engineers involved in the Chang'e 4 lunar exploration mission were awarded the Team Gold Medal of the United Kingdom's Royal Aeronautical Society on Monday in London, according to the China National Space Administration. 
After the award ceremony, Wu expressed appreciation to the RAeS and the award committee, saying the award is "a testimony of increasing international recognition of China's lunar exploration project and its overall aerospace development." 
The complete success of the Chang'e-4 mission has created another milestone in the lunar exploration history of humankind.
China is also drawing up the plan for the fourth phase of the lunar exploration program. 
The next step in China's lunar exploration agenda, the Chang'e 5 mission, is set to take place in the coming months, with the aim of deploying a rover to take samples and bring them back. 
China's three-phase lunar missions will help accumulate technology and experience for the future manned mission and lunar base, opening up a new chapter of returning to the moon and lunar exploration.
China has unveiled a grand roadmap for future lunar exploration which includes an exploratory mission for a permanent scientific base. 
Chang'e 5 mission will be the next step in China's lunar exploration and will mark the completion of the program's third phase, whose goal is guiding a probe carrying lunar soil back to Earth.
Wu Yanhua, deputy head of the China National Space Administration said at a news conference Monday that the next step in China's lunar exploration program, the Chang'e 5 mission, will take place around the end of this year. 
China will further develop its space industry after the unmanned lunar exploration is accomplished and its own space station is established around 2022.
He said lunar exploration had many international cooperation opportunities and that constructing the international moon village or international research station, proposed by European Space Agency (ESA), was also a long-term goal for China.
China is planning and designing its future lunar exploration program. 
Chang'e 3's success marked the completion of the second phase of China's lunar exploration program. It followed the successful Chang'e 1 mission in 2007 and Chang'e 2 in 2010. 
China has launched three robotic lunar exploration missions, including one that soft-landed a rover on the moon. 
The nation has also made three lunar exploration missions, including one that soft-landed a rover on the moon.  
It will be the first time a Chinese probe to land on the moon, collect samples and return to Earth, and the third stage of China's lunar exploration endeavor, said the SASTIND.
the third step of China's unmanned lunar exploration effort to land on the moon and bring back soil in about 2017.
Chang'e-1 mission in 2007 began the era of China's lunar exploration, the launch of the Chang'e-2 and Chang'e-3 followed soon after. 
China has officially begun a new round of lunar exploration and will send the Chang'e-4 probe to the far side of the moon in 2018.
The Chang'e-1 mission in 2007 inaugurated an era of Chinese lunar exploration, followed by Chang'e-2 and Chang'e-3, with the latter marking completion of the second phase of China's lunar program, which includes orbiting, landing and returning to Earth.
China's lunar exploration program, named after the mythological moon goddess Chang'e, is divided into three stages: orbiting, landing and return.
Also, our measurement and control systems are functioning well enough to conduct Mars tasks, as seen in the Chang'e-2 lunar exploration mission.
The three-step lunar exploration program features .
A next-generation engine, that will pave the way for lunar exploration, was successfully tested on Sunday.
Based on the idea of "three steps" orbiting, landing and returning for continuing lunar probe projects, China will launch orbiters for lunar soft landing, roving and surveying to implement the second stage of lunar exploration. 
Following the successful conclusion of the historic Chang'e 5 lunar sample mission, a major section of the robotic probe has been given a new task deep in space. 
Three Long March 5-series rockets were launched this year, carrying China's next-generation manned spacecraft, the country's first independent Mars probe and the landmark Chang'e 5 lunar sample return mission into space. 
The lunar sample is the shared treasure of mankind. 
The test orbiter is a precursor to the last phase of a three-step moon probe project, a lunar sample return mission. 
The test orbiter is a precursor to the last phase of a three-step moon probe project, a lunar sample return mission. 
