# Supplementary material for: Conceptual metaphors and image construction of China in the space probe reports of China Daily: a social cognitive approach
Source: Front Psychol. 2023 Jun 8;14:1202988. doi: 10.3389/fpsyg.2023.1202988 (PMC10286809; doi:10.3389/fpsyg.2023.1202988)
Supplement: Supplementary file 1 [file Data_Sheet_1.zip › supplementary material/Chang'e-5 news reports data.txt]

标题,标题链接,缩略图,详情标题,字段1,字段2
Long March 4C has successful launch,https://global.chinadaily.com.cn/a/202101/29/WS6013a132a31024ad0baa60b8.html,http://img2.chinadaily.com.cn/images/202101/29/6013faaca31024adbdb1c9e9.jpeg,Long March 4C has successful launch,By Zhao Lei | 
          chinadaily.com.cn |
          Updated: 2021-01-29 13:46,A Long March 4C rocket carrying the second group of China's Yaogan 31 remote sensing satellites is launched from Jiuquan Satellite Launch Center in Northwest China's Gansu province, Jan 29, 2021. [Photo by Wang Jiangbo/for chinadaily.com.cn] 
  
 
China launched a Long March 4C carrier rocket at the Jiuquan Satellite Launch Center in northwestern China on Friday afternoon to transport several satellites into space. 
China Aerospace Science and Technology said in a statement that the rocket, built by its Shanghai Academy of Spaceflight Technology, blasted off at 12:47 pm and later joined the second group of the Yaogan 31-series remote-sensing satellites in orbit. 
It was the 359th flight mission of the Long March fleet. 
Developed by the China Academy of Space Technology, also a CASC subsidiary, the satellites are tasked with scientific experiments, electromagnetic environment surveys and land and marine resources investigation.
Intl collaboration with Chinese space agencies beneficial for all,https://www.chinadaily.com.cn/a/202101/22/WS600a33a1a31024ad0baa4622.html,http://img2.chinadaily.com.cn/images/202101/22/600a33a1a31024adbdb015ec.jpeg,,By Barry He | 
            CGTN |
            Updated: 2021-01-22 10:08,Mars probe Tianwen 1 is seen in its first selfies in space on Oct 1, 2020. [Photo/Xinhua] 
  
 
Editor's note: Barry He is a London-based freelance columnist. The article reflects the author's opinions, and not necessarily the views of CGTN. 
Next month is an exciting month for international space exploration. Mars will receive three visitors from the Earth, one each from the UAE, the US and China, with its very own Tianwen-1 mission. 
The Chinese mission will be stocked comprehensively with one of the most sophisticated research arsenals ever developed. An orbiter, lander and rover are all packed onto the rockets that have been travelling since early 2020 to get to their celestial destination. The aim is to develop Chinese space exploration to the point where Martial soil and rock samples can be brought back to Earth by the end of the decade. 
Tianwen, literally meaning "ask the sky," has many questions to ask. Predominant aims of the mission involve finding evidence for current and past life, enhancing surface maps and characterizing soil and atmosphere composition. The mission will also be used as a technical research project required for a futuristic Mars soil sample mission scheduled for within the coming decade or so. The rocket is supposed to enter Martian orbit on February 10, just two days before the Chinese New Year this year. 
The significance of this mission cannot be overstated. China's successful lunar missions in the past few years, noticeably the Chang'e-5, has lifted the country's position to a competitive space faring nation. However, this is not a competition for first place; the benefits of space tech reach far and wide. 
Everything from contact lenses and MRI scanners to running sneakers and even computer mouse benefit from space exploration research. The Chang'e-5 was the first space expedition from any country to bring back lunar samples in decades, and China has put in place measures to ensure these can be shared with the international research community. Wu Yanhua, deputy director of the China National Space Administration, stated that alongside community research, some of them may also be utilized as diplomatic gifts, akin to precedents set by countries such as the US and Russia in the past. 
China is a member to the Outer Space United Nations Treaty, which outlines that space should be used for the common purpose of aiding all of humanity. The Chinese National Space Administration has made statements adhering to this notion, stating that on the basis of equality, mutual benefit and win-win cooperation, it is willing to conduct sincere and friendly cooperation with US institutions. 
Cooperation between national space agencies regardless of fluctuating political policies on either side should continue and is in the interest of the wider global community, especially for developing nations. Space research is capable of sustaining growth for all nations and it is also a promising field for the prediction of natural disasters. 
In this respect, it is highly important that Asian and American agencies are able to cooperate unimpeded. Developing countries in these regions have a vested interest in using space development to predict natural disasters and prevent poverty and environmental degradation. Latin American and Caribbean nations for example, have voiced interest to the UN in strengthening the Americas Space Conference in the past. Equality and mutual benefit are key components of such lucrative scientific endeavors, and it is vital that an international framework is receptive to China's space efforts. 
Science teams benefit from working with international peers, and different institutions offer years of experience and expertise. New perspectives and approaches can be offered, with a fresh pair of eyes from abroad often acting as the catalyst for overcoming important scientific hurdles. 
Economically, collaboration between different space agencies also makes sense, allowing for logistics operations which might be too expensive for just one country to achieve. The time wasted in carrying out duplicated experiments is also saved, as information and discoveries are free to move between agencies. Importantly, many developing countries may also benefit from space research, such as International Space Station imagery, even if they have no space institutions of their own. 
China's space prowess is therefore good news for the entire space community, and if the Tianwen-1 mission is a success, then future Mars missions with the prospect of soil sample returns to Earth as soon as 2030 are on the horizon. The future of human advanced discoveries relies a lot on space exploration, and these endeavors are no mean feat. It is extremely important that collaboration between different national space agencies are facilitated.
Chinese scientists, engineers list top 10 scientific, tech stories of 2020,https://www.chinadaily.com.cn/a/202101/20/WS6008338da31024ad0baa3fa7.html,http://cds.chinadaily.com.cn/dams/capital/image/202101/20/60081035e4b01d3efe29553b.png,Chinese scientists, engineers list top 10 scientific, tech stories of 2020,By Zhang Yangfei | 
          chinadaily.com.cn |
          Updated: 2021-01-20 21:43,An illustration shows the orbital transfer injection by Chang'e 5's orbiter-reentry capsule combination. [Photo provided to chinadaily.com.cn] 
  
 
The Chinese Academy of Sciences and Chinese Academy of Engineering on Tuesday jointly revealed the top 10 news stories of scientific and technological progress in China and in the world in 2020. 
The top 10 news stories were voted by academicians of the two academies. The annual activity is in its 27th year. 
China's top 10 scientific and technological progress news reports in 2020: 
1. The Chang'e 5 lunar probe successfully returned to Earth carrying moon samples. Scientific research on moon samples was launched. 
China launched the Chang'e 5 probe on Nov 24 as part of its moon missions. The probe successfully landed in a pre-selected zone on the moon on Dec 1. After sampling lunar soil, Chang'e 5's reentry capsule set off for Earth and landed in North China's Inner Mongolia autonomous region on Dec 17, marking the accomplishment of China's first return with samples from an extraterrestrial celestial body. 
The samples, weighing 1,731 grams, were later transferred to the Chinese Academy of Sciences, where they will be stored, processed and analyzed in the lunar laboratory at the National Astronomical Observatory, a CAS subsidiary. 
Chang'e 5's mission is the most complex and technologically-advanced space project in China. It is of great significance to the country in upgrading space technology, improving the lunar exploration system and carrying out lunar scientific research, as well as organizing lunar and interplanetary exploration missions that will follow. 
2. China launched the last satellite of the BeiDou Navigation Satellite System, marking the completion of the deployment of its own global navigation system. 
China successfully launched the 55th satellite of the BeiDou Navigation Satellite System, the last of the BDS-3 system, by using a Long March 3B rocket from the Xichang Satellite Launch Center in Southwest China's Sichuan province. 
The satellites and the supporting launch vehicles were developed by the China Academy of Space Technology and China Academy of Launch Vehicle Technology, both subsidiaries of China Aerospace Science and Technology Corporation. A number of research institutes, including the CAS's Innovation Academy for Microsatellites, also participated in their development. 
This also was the 336th flight of the Long March series of launch vehicles. With the strong support of measurement and control, ground operations and control, and inter-satellite management and application verification systems, all the previously launched satellites in orbit have been put into a constellation, with the deployment fully completed six months earlier than planned.
Chang'e 5 orbiter heads to new mission in space,https://www.chinadaily.com.cn/a/202101/20/WS60078986a31024ad0baa3c97.html,http://img2.chinadaily.com.cn/images/202101/20/60078985a31024adbdaf985f.png,,By ZHAO LEI | 
            China Daily |
            Updated: 2021-01-20 09:38,An illustration shows the orbital transfer injection by Chang'e 5's orbiter-reentry capsule combination. [Photo provided to chinadaily.com.cn] 
  
 
Following the successful conclusion of the historic Chang'e 5 lunar sample mission, a major section of the robotic probe has been given a new task deep in space. 
The Chang'e 5 orbiter is now flying toward Lagrange Point 1, which is located between the Earth and the sun, for extended scientific operations, said Pei Zhaoyu, deputy director of the China National Space Administration's Lunar Exploration and Space Program Center and spokesman for the Chang'e 5 mission. 
Lagrange Point 1 is an ideal position for monitoring solar activities, he said. The point is a place where the gravity from the Earth and the sun balance, so that the probe may orbit the sun in synchronization with the Earth without spending much of its fuel. 
"We didn't set this task for the orbiter when we launched Chang'e 5," Pei said in Beijing on Monday. 
"But we soon found that thanks to the outstanding performance of our carrier rocket, Chang'e 5 was placed exactly in its preset orbital position so there would be no need for extra correction maneuvers beside the originally planned ones, which meant the orbiter could save a lot of fuel." 
Ground controllers assessed a host of factors including the orbiter's remaining propellant and the conditions of its devices as well as the data it sent back before deciding that it could be used for extended operations, he said. 
Mission planners at Pei's center now want the orbiter to investigate environmental elements near Lagrange Point 1 like solar rays and radiation, verify designs for exploring the point, and conduct communication experiments with ground control. 
Chang'e 5, China's largest and most sophisticated lunar probe, was launched by a Long March 5 heavy-lift rocket early on Nov 24 from the Wenchang Space Launch Center in Hainan province, setting out on the world's first mission since 1976 to bring lunar samples back to Earth. 
The 8.2-metric-ton spacecraft had four main components－an orbiter, lander, ascender and reentry capsule. 
The probe separated into two parts－the orbiter-reentry capsule combination and the lander-ascender combination－while in lunar orbit on Nov 30. 
Late on Dec 1, the lander-ascender combination touched down on the moon and began using a drill to obtain underground samples and a mechanical arm to scoop up surface soil. 
Laden with the collected samples, the ascender lifted itself into a lunar orbit on Dec 3 and linked up with the orbiter-reentry capsule combination on Dec 6. It transferred samples into the capsule and later separated from the combination. 
The orbiter-reentry capsule combination entered a moon-Earth transfer trajectory on Dec 13 to begin the flight toward Earth. 
On Dec 17, the reentry capsule separated from the orbiter about 5,000 kilometers above the southern Atlantic Ocean and started descending toward the ground. It touched down smoothly at a preset landing site in Siziwang Banner in the Inner Mongolia autonomous region at 1:59 am.
Rules unveiled for storage, use of lunar samples,https://www.chinadaily.com.cn/a/202101/19/WS60061565a31024ad0baa36b6.html,http://img2.chinadaily.com.cn/images/202101/19/60061565a31024adbdaf45e0.jpeg,,By ZHAO LEI | 
            CHINA DAILY |
            Updated: 2021-01-19 07:10,Chang'e 5's probe gathers samples on the moon on Dec 2, 2020. CNSA/XINHUA 
  
 
China published its Regulations on the Management of Lunar Samples on Monday, aiming to improve scientific research and international cooperation. 
The regulations were developed by the China National Space Administration and have nine chapters and 37 clauses. They govern the storage, management and use of lunar samples brought back by the country's Chang'e 5 mission. 
The samples will be divided into four categories－permanent storage, backup storage, research, and public-interest purposes like public exhibition and science education, according to the regulations. 
In terms of international cooperation, the document stipulates that the samples' distribution will be done in accordance with international treaties that China has signed or taken part in. Meanwhile, China National Space Administration encourages researchers at home and abroad to use the samples in joint studies on space science and to share their findings with each other. 
The regulations were published by the administration at an open house for a small group of foreign diplomats and some international organizations' representatives to the Chinese Academy of Sciences' National Astronomical Observatories in Beijing. The event was hosted by the administration and the academy and was attended by ambassadors from countries including Sweden, Austria, South Africa and Thailand. 
Pei Zhaoyu, deputy director of the administration's Lunar Exploration and Space Program Center and spokesman for the Chang'e 5 mission, told China Daily that about 80 percent of the samples will be used for scientific studies and most of the remainder will be placed in storage for future research. 
Asked whether China is willing to share the lunar samples with the United States, he said China "is open to cooperation with any other nation when it comes to (scientific research on) the samples". 
NASA is prohibited from bilateral cooperation with China as the result of a federal law introduced in 2011 by Frank Wolf, chairman of the House Appropriations commerce, justice, science subcommittee. 
Under the law, neither NASA nor the White House Office of Science and Technology Policy may "develop, design, plan, promulgate, implement or execute a bilateral policy, program, order or contract of any kind to participate, collaborate or coordinate bilaterally in any way with China or any Chinese-owned company", including "the hosting of official Chinese visitors at facilities belonging to or utilized by NASA". 
Yu Qi, secretary-general of the Asia-Pacific Space Cooperation Organization, said her organization has been in talks with Pei's center to discuss its members' participation in research on the samples. 
She said some of the organization's members such as Thailand have begun to solicit proposals from their researchers. 
Norbert Paluch, space affairs counselor at the French Embassy in Beijing, said China has afforded many opportunities for cooperation to other countries in lunar exploration, adding that French academics will definitely apply for some lunar samples from China. 
French space institutes are talking with their Chinese partners about working together during China's next lunar missions, he said. 
The most significant space activity in 2020 for China and for the rest of the world－the Chang'e 5 robotic mission－was launched on Nov 24 at the Wenchang Space Launch Center in Hainan province. It landed on the moon on Dec 1, becoming the world's third spacecraft to touch down on the lunar surface after the mid-1970s, following its two predecessors, Chang'e 3 and 4. 
The landmark mission delivered 1,731 grams of lunar rocks and soil to Earth on Dec 17－a historic accomplishment some 44 years after the last lunar samples were brought from our nearest celestial neighbor. 
The mission was the first space journey by China to retrieve lunar samples, and it made China the third country to accomplish the feat, after the US and the former Soviet Union. 
The space administration delivered the samples to the National Astronomical Observatories in Beijing in late December.
China issues document to boost global cooperation on lunar samples,https://www.chinadaily.com.cn/a/202101/18/WS6004f248a31024ad0baa340e.html,http://img2.chinadaily.com.cn/images/202101/18/6004fc46a31024adbdaf253d.jpeg,,By Zhao Lei | 
            chinadaily.com.cn |
            Updated: 2021-01-18 10:28,Chang'e 5's probe gathers samples on the moon on Dec 2, 2020. CNSA/XINHUA 
  
 
China published its Regulations on the Management of Lunar Samples on Monday morning, aiming to improve scientific research and international cooperation. 
Developed by the China National Space Administration, the document has nine chapters and 37 clauses, governing the storage, management and use of lunar samples brought back by the country's Chang'e 5 mission. 
According to the regulations, the samples will be divided into four categories -- permanent storage, backup storage, research, and public-interest purposes. 
In terms of international cooperation, the document stipulates that the samples' distribution will be in accordance with international treaties China has signed or taken part in. Meanwhile, the China National Space Administration has encouraged researchers at home and abroad to use the samples in joint studies on space science and to share their findings with each other. 
The regulations were published by the administration at an open house for a small group of foreign diplomats to China and representatives from some international organizations to the Chinese Academy of Sciences' National Astronomical Observatories in northern Beijing. The activity was hosted by the administration and the academy. 
The most significant event in China's space field, and also one of the world's most notable space activities, in 2020 – the Chang'e 5 robotic mission – was launched on Nov 24 at the Wenchang Space Launch Center in South China's Hainan province and successfully landed on the moon on Dec 1, becoming the world's third spacecraft to touch down on the lunar surface since the mid-1970s after its predecessors – Chang'e 3 and 4. 
The landmark mission returned 1,731 grams of lunar rocks and soil back to Earth on Dec 17, achieving a historic accomplishment about 44 years after the last lunar substances were brought back from our nearest celestial neighbor. 
The 23-day mission was China's first space journey that has retrieved extraterrestrial samples, also making China the third country to harvest this feat, after the United States and the former Soviet Union. 
The samples were delivered from the space administration to the National Astronomical Observatories in late December.
Year of struggle and success signals growing strength,https://global.chinadaily.com.cn/a/202101/11/WS5ffba4a2a31024ad0baa1a18.html,http://img2.chinadaily.com.cn/images/202101/11/5ffbbf20a31024adbdade1f9.jpeg,Year of struggle and success signals growing strength,By Zhang Zhihao | 
          CHINA DAILY |
          Updated: 2021-01-11 09:06,The manned submersible Fendouzhe completes the second stage of sea trials in November. XINHUA 
  
 
In the past 12 months, the nation's scientists have repeatedly risen to the occasion, especially in the battle against COVID-19. Zhang Zhihao reports. 
Even as a turbulent 2020 ended, there was no respite for scientists such as Wang Qihui. The researcher at the Chinese Academy of Sciences' Institute of Microbiology is working to develop a therapeutic antibody treatment for COVID-19. 
Her research on the novel coronavirus began in January last year. 
"There are still many unanswered questions," Wang said, after 12 months of intens ive work. The task was so exhausting that she experienced temporary loss of hearing in her left ear, but she rushed back to work shortly after she recovered. 
"I am just one of many researchers across China pushing their own limits to produce more insights about the virus," she said. 
"Everyone on our team has a fire in our hearts that pushes us to work harder, so we can produce an effective vaccine and treatment and life can return to normal." 
Last year was anything but normal. It felt like a series of catastrophes featuring record-breaking wildfires and floods, a global pandemic that had killed more than 1.8 million people by early this month, and unprecedented social and racial unrest globally. 
For China, though, it was a year full of heroes, courage, hope and breathtaking ingenuity and innovation. 
The achievements ranged from the Tianwen 1 Mars probe－set to reach the red planet next month－to the Fendouzhe manned submersible diving to a national record of 10,909 meters in the Challenger Deep, the deepest known point in the oceans. 
Other notable scientific achievements included the success of the Chang'e 5 lunar mission, which retrieved the first soil samples from the moon for more than 40 years. 
China's scientists also created Jiuzhang, a light-based quantum computer that solved a problem so complex that it would take the most powerful supercomputer more than 600 million years to complete. 
Bai Chunli, former president of CAS, said China is witnessing "historic transformations and achievements" in its science and technology sector, characterized by numerous breakthroughs, and is becoming the global front-runner in some cuttingedge fields. 
"China's scientific and technological capabilities are transitioning from quantitative accumulation to qualitative change, from advances in selected fields to holistic improvement across the overall system," Bai said at a conference in Guangzhou, Guangdong province, in November.
China's FAST not a Tower of Babel but a sky eye for all,https://www.chinadaily.com.cn/a/202101/07/WS5ff653fba31024ad0baa0f6d.html,http://img2.chinadaily.com.cn/images/202101/07/5ff653fba31024adbdacff21.jpeg,,Xinhua |
            Updated: 2021-01-07 08:21,Photo taken on Aug 27, 2019 shows China's Five-hundred-meter Aperture Spherical Radio Telescope (FAST) in Southwest China's Guizhou province. [Photo/Xinhua] 
  
 
Increasingly open to international cooperation, China is making its Five-hundred-meter Aperture Spherical Radio Telescope (FAST) platform available to the global scientific community. 
The world's largest single-dish radio telescope, now one of a kind after the collapse of the 305 meter vast telescope at Arecibo Observatory in Puerto Rico last December, will see 10 percent of its observation time allocated to global astronomers in the year starting April 1. 
"China did not built FAST to be a Tower of Babel but to be an instrument of truth for all mankind, as in science we all speak the same language," said FAST's chief scientist Li Di, also a researcher at the National Astronomical Observatories of China under the Chinese Academy of Sciences. 
Believed to be the world's most sensitive radio telescope, FAST has identified more than 240 pulsars since it began formal operations in January 2020. Scientists have published over 40 quality papers based on data collected by FAST. 
As the Chinese installation opens to international researchers, China, alongside other countries, can make further progress in astronomy and achieve win-win cooperation in the field of high-precision scientific research. 
Through years of reform and opening-up, China has leaped to new levels in its economy, science and technology, and comprehensive national strength, which has been widely recognized by the international community. 
China has been sharing its BeiDou Navigation Satellite System achievements with the world in an open and cooperative manner, coordinating and collaborating with other satellite navigation systems. 
China's open attitude toward international space cooperation has not only brought benefits to itself, but also to its foreign partners. 
The country's lunar mission Chang'e-4, which made the first-ever soft landing on the far side of the moon two years ago, carried payloads developed by the Netherlands, Germany, Sweden and Saudi Arabia. China also expressed its willingness to share lunar samples brought back by the Chang'e-5 probe and relevant exploration data with institutions and scientists all over the world for scientific analysis. 
Science should have no boundaries, and a brighter future depends on collective genius. Curious eyes will never close on the boundless universe, and deep space is worth in-depth exploration. 
In its 57-year history, the iconic Arecibo telescope witnessed numerous historic breakthroughs in astronomy. FAST, an extension of the ancient Chinese practice of observing the stars, is taking up the baton and blazing new frontiers.
Chinese space enterprise gears up for record-breaking 40-plus launches in 2021,https://www.chinadaily.com.cn/a/202101/06/WS5ff50df3a31024ad0baa0b8e.html,http://img2.chinadaily.com.cn/images/202101/06/5ff513e0a31024adbdacc5ef.png,,Xinhua |
            Updated: 2021-01-06 09:10,An illustration shows the orbital transfer injection by Chang'e 5's orbiter-reentry capsule combination. [Photo provided to chinadaily.com.cn] 
  
 
BEIJING -- The China Aerospace Science and Technology Corporation (CASC), the leading force of the country's space industry, has released a plan for more than 40 space launches for 2021, a new high following the already busy and fruitful 2020. 
The construction of China's space station, the key space mission in the year, will enter a crucial stage, according to the CASC. 
The country plans to launch the core module of its manned space station in the first half of 2021. Subsequent space missions include the launches of the Tianzhou-2 cargo craft and the Shenzhou-12 manned craft. 
China's Mars probe Tianwen-1 is designed to complete orbiting, landing and roving this year. 
The spacecraft, launched on July 23, 2020, is expected to enter the Mars orbit around February. Afterward, it will spend two to three months surveying potential landing sites to prepare for its landing in May. 
China will continue to research manned lunar exploration, and will foster the application of the BeiDou Navigation Satellite System (BDS) in civil aviation and other fields. 
2020 has been a fruitful year for China's aerospace industry. It successfully launched its first Mars mission in July, taking the first step in its planetary exploration of the solar system. 
The Chang'e-5 mission has successfully brought home 1,731 grams of moon samples and accomplished several firsts for China, including the first moon sampling, the first liftoff from an extraterrestrial body, and the first rendezvous and docking in lunar orbit, and it was the first spacecraft carrying samples to re-enter the Earth's atmosphere at high speed. 
It marks the successful conclusion of China's current three-step lunar exploration program of orbiting, landing and returning samples, which began in 2004. 
China launched the last BDS satellite in June of 2020 and declared the official commissioning of the BDS in July, marking the formal opening of the newly completed BDS-3 system to global users. 
"2020 has been a crucial year for building up China's strength in aerospace," said Wu Yansheng, board chairman of the CASC, adding that the annual number of space launches and flight tests hit a new record and the new generation of launch vehicles performed well in major space projects. 
China's new medium-lift carrier rocket Long March-8 made its maiden flight in December of 2020, filling the gap in China's launch capability to the sun-synchronous orbit from 3 tonnes to 4.5 tonnes, and is of great significance for accelerating the upgrading of launch vehicles. 
A new carrier rocket developed by private enterprises for commercial use also performed well. The carrier rocket CERES-1, developed by the Beijing-based high-tech company Galactic Energy, made its maiden flight in November 2020. 
"Ensuring the success of major space projects is still the top priority," Wu said, adding that the CASC will improve the efficiency and design level of space products through advanced methods including digitization.
Launch activity to accelerate,https://www.chinadaily.com.cn/a/202101/06/WS5ff50af7a31024ad0baa0b74.html,http://img2.chinadaily.com.cn/images/202101/06/5ff50af7a31024adbdacbd4e.jpeg,,By ZHAO LEI | 
            China Daily |
            Updated: 2021-01-06 08:57,China's unmanned Mars probe, Tianwen-1, blasts off on a Long March 5 rocket in Hainan, on July 23, 2020. [Photo/Xinhua] 
  
 
Space station missions the highlight of Long March schedule for 2021 
China Aerospace Science and Technology Corp, the country's leading space contractor, says it plans to launch more than 40 missions this year, including some for the nation's space station program. 
In a report read at the State-owned conglomerate's annual space programs meeting on Monday in Beijing, the company said the most important missions in 2021 will be sending the space station's major components, cargo craft and astronauts to assemble the multimodule station. 
It said that if everything goes according to plan, 2021 will be its busiest year in terms of launch activity. 
CASC sources said all of the 40-odd planned missions will be carried out by the conglomerate's Long March-series rockets, the nation's backbone rocket fleet, and do not include those to be made by the company's newly developed Smart Dragon solid-propellant rockets. 
That means the number of missions launched by the company this year will be even bigger. 
In 2020, CASC conducted 34 rocket flights, including three by Long March 5-series rockets that carried into space the prototype of China's next-generation manned spacecraft, the country's first independent Mars probe and the landmark Chang'e 5 lunar sample-return mission. 
Sources with knowledge of CASC's annual schedules said on Tuesday that the most crucial missions this year will be one Long March 5B flight this spring tasked with transporting the core capsule of China's space station into a low-Earth orbit, two manned missions for astronauts to prepare the core capsule for other components and two by robotic cargo craft to ferry supplies to the capsule. 
The China Manned Space Agency has revealed that the core capsule, Tianhe, or Harmony of Heavens, will have three parts-a connecting section, a life-support and control section and a resources section. It will be equipped with three docking hatches reserved for visiting manned or cargo spacecraft, and two berthing locations used to connect with space laboratories. There will also be a hatch for astronauts' extravehicular activities. 
The module will be 16.6 meters long with a diameter of 4.2 meters. It will be central to the space station's operations, given that astronauts will live there and control the entire station from inside it. The module will also be capable of hosting scientific experiments. 
The multimodule Chinese space station-called Tiangong, or Heavenly Palace-is expected to become fully operational around 2022. It will be mainly composed of three components, a core capsule and two space labs, with a combined weight of more than 90 metric tons. 
China launched 39 carrier rockets last year, four of which failed to transport their payloads into space. 
In 2018 and 2019 China was the world's most frequent user of carrier rockets. 
In 2018, it made 39 orbital launches, equaling the number of space missions launched by China in the entire 1990s. It had 32 successful orbital launches in 2019 and two failures.
Space-bred seeds offer valuable opportunities,https://global.chinadaily.com.cn/a/202101/04/WS5ff25229a31024ad0baa0240.html,http://img2.chinadaily.com.cn/images/202101/04/5ff26617a31024adbdac3627.jpeg,,,A rice seed that traveled onboard the Chang'e lunar probe sprouts after it returned to Earth. [Photo provided to China Daily] 
  
 
China's historic 23-day Chang'e 5 mission has not only obtained precious rocks and soil samples from the moon, but has also brought back a group of seeds that traveled the furthest in the nation's agricultural and forestry histories. 
More than 30 kinds of seeds, including rice, oats, alfalfa and orchid, were placed inside the multi-module Chang'e 5 spacecraft and orbited around the moon for about 15 days. 
Scientists wished to check what would happen to the seeds after being exposed to a unique environment in lunar orbit and also hoped that they could develop beneficial mutations. 
The seeds were chosen by multiple domestic organizations such as China Agricultural University, Beijing Forestry University, South China Agricultural University and the Chinese Academy of Agricultural Sciences in a space-based mutation breeding program arranged by the Beijing-based China High-Tech Industrialization Association. 
They were handed over to the participating organizations at a ceremony at the China National Space Administration on Dec 23. 
Liu Jizhong, director of the administration's Lunar Exploration and Space Program Center, said that the program was the first time Chinese researchers conducted mutation breeding experiments in deep space and it offered good opportunities to scientists. 
Professor Sun Yeqing from Dalian Maritime University in Liaoning province, who had her rice and Arabidopsis thaliana seeds onboard Chang'e 5, said that the mission gave a valuable opportunity for researchers to expose their seeds to a deep-space environment, and would enable them to deepen their studies on the effect of cosmic rays on the growth and evolution of life on Earth. 
Space-based mutation breeding refers to the process of exposing seeds to forces such as microgravity, vacuums and cosmic radiation during a spaceflight and then sending them back to Earth for further observation and planting. 
Researchers observe and examine several generations of plants grown from space-bred seeds and investigate their mutations－some are positive and desirable while others are negative. Those with positive mutations will be kept and analyzed, and will be introduced to farmers after their certification and approval. 
Space breeding can generate mutations faster and more conveniently than ground-based experiments and can bring about some desirable traits that are otherwise hard to introduce. 
Compared with natural or conventionally bred types of plants, space-developed versions with positive mutations usually feature higher nutritional content, greater annual yields, shorter growth periods and better resistance to diseases and insect pests, researchers explained. 
China conducted its first space breeding experiment in 1987, using a satellite to carry seeds into space. 
Since then, hundreds of kinds of seeds and seedlings have traveled with dozens of Chinese spaceships, including the Shenzhou manned spacecraft and recoverable satellites. 
Space breeding has helped to produce more than 200 new types of mutated plants in China that have been approved for large-scale cultivation, ranging from grains to vegetables and fruits, said Liang Xiaohong, executive vice-chairman of the China High-Tech Industrialization Association. 
The Chang'e 5 robotic mission was launched by a Long March 5 heavy-lift carrier rocket early on Nov 24 in Hainan province. The mission returned 1,731 grams of lunar rock and soil to Earth, marking a historic accomplishment 44 years after the last lunar substances were retrieved.
Xi: Triumphs epic written by the people,https://www.chinadaily.com.cn/a/202101/01/WS5fee5738a31024ad0ba9fec8.html,http://img2.chinadaily.com.cn/images/202101/01/5fee5738a31024adbdabdcd1.jpeg,,By AN BAIJIE | 
            CHINA DAILY |
            Updated: 2021-01-01 06:56,President Xi Jinping delivers a New Year speech Thursday evening in Beijing to ring in 2021. [Photo/Xinhua] 
  
 
Chinese nation to create more splendid future with unity, strength, hard work 
The Chinese people have written an epic of disease control with their unity and strength throughout the extraordinary year of 2020, and they will create a more splendid future through hard work as they have always done, President Xi Jinping said on Thursday. 
Xi, also general secretary of the Communist Party of China Central Committee and chairman of the Central Military Commission, expressed sympathy to COVID-19 patients and greeted the heroes in the fight against the pandemic in his New Year's address. 
Xi highlighted the contributions made by doctors, soldiers, scientists, community workers, volunteers and builders, young or old, in overcoming difficulties together. 
The heroes have carried out their missions at the cost of their lives, protecting the people with their love and building a strong screen to safeguard lives, Xi said. 
"Everyone is amazing," Xi said, adding that he was proud of the great nation and people. 
The president recalled the major achievements of economic and social development in the past year, when the country completed its 13th Five-Year Plan period (2016-20) and mapped out the blueprint of its 14th Five-Year Plan period (2021-25). 
Xi said China has taken the lead among major economies to achieve positive economic growth, and the country's GDP is expected to reach the new stage of 100 trillion yuan ($15.29 trillion) in 2020. 
The president noted rising grain production for 17 consecutive years and major scientific steps such as the Tianwen 1 Mars probe, the Chang'e 5 lunar probe and deep-diving manned submersible Fendouzhe, or Striver. Construction of the Hainan free trade port has also picked up steam, along with China's plan to further open up its economy. 
The country defeated severe flood disasters, and flood losses were kept at a minimum through the joint efforts of the military and people, Xi said. 
Xi said that when he inspected 13 provinces and municipalities during the year, he was glad to see the people implement disease prevention measures prudently, waste no time in resuming work and production and spare no efforts to promote innovation. 
China has made historic achievements in building a moderately prosperous society in all respects and secured decisive victory in poverty reduction, Xi said. 
Through eight years of sustained work, China has lifted all 100 million rural poor out of poverty under the current standard, Xi said, adding that he has been impressed by the people's spirit of hard work and the poverty alleviation officials' contributions when he visited poverty-stricken areas. 
Xi encouraged the nation to make further efforts to achieve rural vitalization and common prosperity. 
Mentioning his trips to Shenzhen, Guangdong province, and Pudong New Area in Shanghai, the two early pilot areas for the country's reform and opening-up, Xi pledged greater steps to deepen reform and boost opening-up. 
Xi also recalled his phone conversations with leaders of other countries and his participation in video link meetings, saying that all nations should join in fighting disease and making Earth a better home. 
Xi noted that 2021 is the 100th anniversary of the founding of the CPC. He said upholding the people-centered philosophy and remaining true to its original aspiration, the Party definitely will lead the Chinese people to achieve national rejuvenation.
Full text of Xi Jinping's 2021 New Year address,https://www.chinadaily.com.cn/a/202012/31/WS5fedbdc2a31024ad0ba9fe76.html,http://img2.chinadaily.com.cn/images/202012/31/5fedbdc2a31024adbdabd0e3.jpeg,,CGTN |
            Updated: 2020-12-31 20:02,President Xi Jinping delivers a New Year speech Thursday evening in Beijing to ring in 2021. [Photo/Xinhua] 
  
 
Comrades, friends, ladies and gentlemen, greetings to you all! 
The year 2021 is arriving. From China's capital Beijing, I extend my New Year wishes to you all! 
2020 was an extraordinary year. Facing the sudden coronavirus pandemic, we put people and their lives first to interpret the great love among humans. With solidarity and resilience, we wrote the epic of our fight against the pandemic. 
During the days when we addressed the hardships together, we saw the heroic spirit of marching straight to the frontlines, holding posts with tenacity, taking responsibility to get through thick and thin, sacrifices with bravery, and touching moments of helping each other. 
From medical workers to the people's army, from scientific researchers to community workers, from volunteers to those who built the projects, from seniors to youths born after the 1990s and 2000s, numerous people fulfilled their missions at the cost of their lives and protected humanity with sincere love. 
They pooled their drops of strength into tremendous power and built an iron wall to safeguard lives. Many figures marched ahead without hesitation, many relays were accomplished hand in hand, many scenes showed touching moments, all these vividly illustrate the great spirit of fighting against the pandemic. 
Greatness is forged in the ordinary. Heroes come from the people. Every person is remarkable! 
Our sympathy goes to all the unfortunate ones infected with the coronavirus! We salute all the ordinary heroes! 
I am proud of our great motherland and people, as well as the unyielding national spirit. Only in hard times can courage and perseverance be manifested. Only after polishing can a piece of jade be finer. We overcame the impact of the pandemic, and made great achievements in coordinating prevention and control and in economic and social development. 
The 13th Five-Year Plan has been accomplished in full. The 14th Five-Year Plan is being comprehensively formulated. We are accelerating the pace to set up a new pattern for development, and are deeply implementing high-quality development. 
China is the first major economy worldwide to achieve positive growth, and its GDP in 2020 is expected to step up to a new level of 100 trillion yuan. China has seen a good harvest in grain production for 17 years in a row. China has seen breakthroughs in scientific explorations like the Tianwen-1 (Mars mission), Chang'e-5 (lunar probe), and Fendouzhe (deep-sea manned submersible). Construction of the Hainan Free Trade Port is proceeding with vigor. 
We also defeated severe flooding. With the military and civilians heedless of danger and difficulty, and standing in unity, we managed to minimize the damage of the floods. 
I inspected 13 provincial-level regions and was glad to see people carefully implementing coronavirus prevention and control measures, racing against time to resume work and production, and sparing no efforts to advance innovation. 
Everywhere were vibrant scenes of confident, resilient people making the most of every minute. In 2020, China made the historic achievement of establishing a moderately prosperous society in all respects and achieved decisive success in eradicating extreme poverty. 
We launched the final assault on the fortress of entrenched rural poverty, and cracked this "hardest nut." 
Through 8 years, under the current standard, China has eradicated extreme poverty for the nearly 100 million rural people affected, and all the 832 impoverished counties have shaken off poverty. 
These years, I have visited 14 contiguous areas of dire poverty. The unremitting efforts of the folks and the wholehearted contribution of the poverty-eradication cadres often come to my mind. 
We still need to stay tenacious like a bamboo deeply rooted in the rocks, keep our feet on the ground, and work hard to paint a magnificent picture of rural vitalization, and steadily march ahead towards the goal of common prosperity. 
This year, we celebrated the 40th anniversary of the Shenzhen Special Economic Zone, among others, and 30 years of the development and opening-up of Pudong in Shanghai. As I stood on the southern coast as the spring tide surged and on the colorful bank of the Huangpu River, my mind was filled with a myriad of thoughts. 
Pilot trials have become models and leading forces, and explorations to innovate have become leading forces of innovation. The opening-up and reform has created miracles of development. In the future, we should further deepen reform and expand opening-up with greater courage, and create more "Stories of Spring." 
We are not alone on the Great Way and the whole world is one family. After a year of hardship, we can understand more than ever the significance of a community with a shared future for mankind. 
I had many phone calls with friends from the international community, both old and new, and attended many "cloud conferences." What we discussed most was staying united to combat the pandemic. 
We still have a long way to go in pandemic prevention and control. People from all over the world should join hands and support each other to early dispel the gloom of the pandemic and strive for a better "Earth home." 
2021 will see the 100th birthday of the Communist Party of China. Its 100-year journey surges forward with great momentum. Its original aspiration remains even firmer one hundred years later. 
From Shikumen in Shanghai to the South Lake in Jiaxing City, the small red boat (where the first CPC congress concluded) bore the great trust of the people and the hope of the nation. The boat has sailed through turbulent rivers and treacherous shoals, and has voyaged across violent tidal waves, becoming a great ship that navigates China's stable and long-term development. 
The CPC bears its eternal great cause in mind, and the centenary only ushers in the prime of life. We adhere to putting people at the center, stay true to our original aspiration, keep our mission well in mind, break the waves and sail out for our journey ahead, and we will certainly realize the great rejuvenation of the Chinese nation. 
At the historic crossroad of the "Two Centenary Goals," the new journey of comprehensively building a modern socialist country is about to start. The road ahead is long; striving is the only way forward. We have strived, broken through brambles and thorns, and crossed ten thousand rivers and thousands of mountains. 
We will continue to strive, march ahead with courage, and create brighter glory! At just this moment, the festive lanterns have been lit, and family members gather for reunion. The New Year is coming. I wish our land to be splendid, our country to be prosperous, and our people to live in peace. I wish you all a harmonious, smooth and auspicious year, full of happiness! 
Thank you!
Over in a snap, 2020 a year for the nation to celebrate and reflect,https://www.chinadaily.com.cn/a/202012/30/WS5febd18ea31024ad0ba9f71f.html,http://img2.chinadaily.com.cn/images/202012/30/5febf15fa31024adbdab746a.jpeg,Over in a snap, 2020 a year for the nation to celebrate and reflect,China Daily |
          Updated: 2020-12-30 09:02,In the past 12 months, China's lunar mission achieved great success, extreme poverty was tamed, and COVID-19 cast its shadow 
2020 was no ordinary year. 
Over the past 12 months, the COVID-19 pandemic wreaked havoc around the world. China was hit by the novel coronavirus outbreak, but it was successfully brought under control after painstaking efforts by local authorities, health workers and the people, which were steered by the government. 
The country also reached a major landmark this year, when the last 52 impoverished counties managed to shake off extreme poverty, a historic moment in China's efforts to build a moderately prosperous society in an all-around way. 
Mother Nature unleashed her wrath. Floods caused by heavy rain hit many areas in eastern, southern and southwestern China in June. However, coordinated disaster relief efforts helped keep the loss of lives and property at a minimum.
Rice seeds carried to the moon and back sprout,https://global.chinadaily.com.cn/a/202012/29/WS5feae968a31024ad0ba9f5cd.html,,,,Some of the 40 grams of rice seeds that made a round trip to the moon have sprouted and are ready for follow-up studies, according to Science Daily on Monday.
The rice seeds traveled to the moon and returned to Earth after 23 days of flight aboard China's Chang'e 5 lunar probe. This marks the first time China conducted a deep space induced mutation breeding experiment on rice.
The seeds were handed over to their provider, the National Engineering Research Center of Plant Space Breeding of South China Agricultural University, on Dec 23.
China was the first country to use space technology to induce mutation breeding of crops. "Mutations are the basis of species evolution, as well as the basis of breeding of new variety," said Guo Tao, deputy director of the space breeding center.
Rice is a model organism in genetic research. Using rice as a deep space payload to study the evolution of species helps to understand hereditary effects in deep space. It may also produce beneficial mutations that could be applied to rice seed selection and breeding and boost agricultural production, Guo added.
Guo said next they will conduct a series of selfing and outcrossing experiments on the seed to cultivate new rice varieties that satisfy future requirements in terms of resistance to diseases and pests, stress tolerance and adaptation to mechanized production.
To ensure national food security, China's total yield of rice needs to grow about 10 percent by 2030.
As a leading scientific research and innovation platform in space breeding, the National Engineering Research Center of Plant Space Breeding has conducted 24 space-induced mutation experiments on plants since 1996.
The experiment on the Chang'e 5 probe is different from previous ones. It was the first such experiment conducted in a deep space environment, the space flight time was longer and the probe encountered radiation in the Van Allen Belts and fromsunspot activity, said Guo.
Stronger hereditary effects are expected to be produced in this experiment, as a deep space environment is more similar to a real space extreme environment. It will help researchers learn how hereditary effects induced in deep space and a low-Earth orbit environment differ, and provide important experiment samples and data for further research on mutation rules in space breeding, he said.
Launch of rocket marks 2020 space plan closure,https://www.chinadaily.com.cn/a/202012/29/WS5fea6808a31024ad0ba9f1b7.html,http://img2.chinadaily.com.cn/images/202012/29/5fea6808a31024adbdaafd93.jpeg,,By ZHAO LEI | 
            CHINA DAILY |
            Updated: 2020-12-29 07:19,A Long March-4C rocket carrying Yaogan-33 satellite blasts off from the Jiuquan Satellite Launch Center in northwest China on Dec 27, 2020. China sent a new remote sensing satellite into space from the Jiuquan Satellite Launch Center at 11:44 pm Sunday (Beijing Time). The satellite, Yaogan-33, entered the planned orbit successfully. The mission also sent a micro and nano technology experiment satellite into orbit. [Photo by Wang Jiangbo/For chinadaily.com.cn] 
  
 
China launched a Long March 4C carrier rocket late on Sunday, bringing an end to its annual space plan for 2020. 
The 48-meter rocket lifted off at 11:44 pm at the Jiuquan Satellite Launch Center in the northwestern Gobi Desert, deploying the Yaogan 33 remote-sensing satellite and a small experimental satellite into a sun-synchronous orbit, according to a statement from China Aerospace Science and Technology Corp, the nation's leading space contractor. 
This was the 357th launch of the Long March rocket family. 
With a liftoff weight of 250 metric tons, Long March 4C is mainly used to send satellites to sun-synchronous orbit. It is capable of transporting satellites with a combined weight of 2.8 tons to a typical sun-synchronous orbit 700 kilometers above the Earth. 
Yaogan 33 is tasked with scientific experiments and marine and land resources surveys, the State-owned conglomerate said, noting that the mission marked the completion of China's annual space schedule. 
In 2020, China launched a total of 39 carrier rockets, and four of them failed to transport their payloads into space. 
Three Long March 5-series rockets were launched this year, carrying into space China's next-generation manned spacecraft, the country's first independent Mars probe and the landmark Chang'e 5 lunar sample-return. 
In 2021, China's most significant space flights will all involve the nation's manned space station program, which is scheduled to initiate construction in the coming months. 
The first important launch is set to take place in the first half of 2021 to deploy the core module of the country's first space station, according to the China Manned Space Agency. 
Information from the agency shows that the module, Tianhe, or Harmony of Heavens, will have three parts－a connecting section, a life-support and control section and a resources section. It will be equipped with three docking hatches reserved for visiting manned or cargo spacecraft, and two berthing locations used to connect with space laboratories. There will also be a hatch for astronauts' extravehicular activities. 
The module will be 16.6 meters long with a diameter of 4.2 meters. It will be central to the space station's operations, given that astronauts will live there and control the entire station from inside it. The module will also be capable of hosting scientific experiments. 
After this launch, astronauts in the Shenzhou XII and XIII missions and two cargo ships will be lofted within several months to prepare the module for its future docking with other parts of the station. 
Missions for next 2 years 
In the next two years, a total of 11 Long March 5B, Long March 7 and Long March 2F missions will put the station's major components into orbit and shuttle astronauts there to assemble the space-based facility. 
The multimodule station, named Tiangong or Heavenly Palace, will be mainly composed of three components－a core module attached to two space labs－having a combined weight of more than 90 tons. 
The space station is expected to become fully operational around 2022 and is set to operate for about 15 years, program planners have said.
Rocket launch marks 2020 space plan closure,https://epaper.chinadaily.com.cn/a/202012/29/WS5fea7d44a31099a234352d92.html,https://epaper.chinadaily.com.cn/images/202012/29/5fea7d44a31099a2249c63bc.png,,By ZHAO LEI | 
            China Daily Global |
            Updated: 2020-12-29 00:00,China launched a Long March 4C carrier rocket late on Sunday, putting an end to its annual space plan. 
The 48-meter rocket lifted off at 11:44 pm at the Jiuquan Satellite Launch Center in the northwestern Gobi Desert, deploying the Yaogan-33 remote sensing satellite and a small experimental satellite into a sun-synchronous orbit, according to a statement from China Aerospace Science and Technology Corp, the nation's leading space contractor. 
This was the 357th launch of the Long March rocket family. 
With a liftoff weight of 250 metric tons, Long March 4C is mainly used to send satellites to sun-synchronous orbit. It is capable of transporting satellites with a combined weight of 2.8 tons to a typical sun-synchronous orbit 700 kilometers above the earth. 
Yaogan-33 is tasked with scientific experiments and marine and land resources surveys, the State-owned conglomerate said, noting that the mission marked the completion of China's annual space schedule. 
China launched a total of 39 carrier rockets this year, with four of them failing to transport their payloads into space. 
Three Long March 5-series rockets were launched this year, carrying China's next-generation manned spacecraft, the country's first independent Mars probe and the landmark Chang'e 5 lunar sample return mission into space. 
Next year, China's most significant space flights will all involve the nation's manned space station program, which is scheduled to initiate construction in the coming months. 
The first important launch is set to take place in the first half of next year to deploy the core module of the country's first space station, according to the China Manned Space Agency. 
Information from the agency shows the module Tianhe, or Harmony of Heavens, will have three parts－a connecting section, a life support and control section, and a resources section. It will be equipped with three docking hatches reserved for visiting manned or cargo spacecraft, and two berthing locations used to connect with space laboratories. There will also be a hatch for astronauts' extravehicular activities. 
The module will be 16.6 meters long with a diameter of 4.2 meters. It will be central to the space station's operations, given that astronauts will live there and control the entire station from inside it. The module will also be capable of hosting scientific experiments. 
After this launch, astronauts in the Shenzhou XII and XIII missions and two cargo ships will be lofted within several months to prepare the module for its future docking with other parts of the station. 
In the next two years, a total of 11 Long March 5B, Long March 7 and Long March 2F missions will put the station's major components into orbit and shuttle astronauts there to assemble the space based facility. 
The multimodule station, named Tiangong or Heavenly Palace, will be mainly composed of three components－a core module attached to two space labs－having a combined weight of more than 90 tons. 
Program planners said the space station is expected to become fully operational around 2022 and is set to operate for about 15 years. 
zhaolei@chinadaily.com.cn 
  
 
  
 
   China launched a Long March 4C carrier rocket late on Sunday at the Jiuquan Satellite Launch Center in the northwestern Gobi Desert in Gansu province. WANG JIANGBO/FOR CHINA DAILY
Nation's space achievements out of this world,https://www.chinadaily.com.cn/a/202012/28/WS5fe935e3a31024ad0ba9ee38.html,http://img2.chinadaily.com.cn/images/202012/28/5fe935e3a31024adbdaac95e.png,,By Zhao Lei | 
            China Daily |
            Updated: 2020-12-28 09:33,An attendee looks at a model of a Beidou Navigation Satellite at an expo in Shenyang, Liaoning province, in September. HUANG JINKUN/FOR CHINA DAILY 
  
 
Successful return of lunar rocks was just one of the highlights for the sector this year. Zhao Lei reports. 
China's space industry has produced a remarkable scorecard this year: characterized by the nation's first independent Mars mission, the completion of a global navigation satellite network and a landmark adventure that retrieved rocks and soil from the moon. 
The most significant event in China's space field, and also one of the most notable space activities globally, this year－the Chang'e 5 robotic mission－returned 1,731 grams of lunar rock and soil to Earth, marking a historic accomplishment 44 years after the last lunar substances were retrieved. 
The 23-day mission was China's first space journey to claim extraterrestrial samples, making it the third country to accomplish the feat after the United States and the former Soviet Union. 
In a letter published after the samples arrived on Earth, President Xi Jinping extended warm congratulations and sincere greetings to all participants on behalf of the Communist Party of China Central Committee, the State Council and the Central Military Commission. 
Xi said that as China's most complicated space project, the Chang'e 5 mission completed the national space industry's first extraterrestrial sampling and return. It was the latest achievement by China's system, which is characterized by its ability to mobilize all available resources to overcome difficulties and achieve its goals, and also marks a major step forward for the country's space industry, he said. 
The mission's results will contribute to mankind's deeper understanding of the moon's origins and the evolution of the solar system, he noted. 
"Your extraordinary feats will be enshrined in the memories of our motherland and the people," Xi wrote, referring to those involved in the mission. 
Chang'e 5, the nation's largest and most sophisticated lunar probe, was launched by a Long March 5 heavy-lift carrier rocket early on Nov 24 at the Wenchang Space Launch Center in South China's Hainan province. 
It was the world's first mission to bring lunar samples back to Earth since 1976. 
The 8.2-metric-ton spacecraft had four main components: an orbiter; lander; ascender; and reentry capsule. While in lunar orbit on Nov 30, the probe separated into two sections－the orbiter-reentry capsule combination and the lander-ascender combination.
Space station module to be lofted in first half of 2021,https://global.chinadaily.com.cn/a/202012/26/WS5fe675d7a31024ad0ba9ea65.html,http://img2.chinadaily.com.cn/images/202012/26/5fe675d7a31024adbdaa71e6.jpeg,,,Zhang Xiaoguang, an astronaut on the 2013 flight of Shenzhou X, unveiled the mission's reentry capsule at a ceremony in Shaoshan, Hunan province, at which the capsule was given to the provincial government for permanent exhibition at the Mao Zedong Memorial Museum. [Photo/China News Service] 
  
 
China will launch the core module of the country's first space station in the first half of 2021, Zhou Jianping, chief designer of China's manned space project, said on Friday. 
The space station is expected to be completed around 2022. All testing of its core module has been completed, and the Long March 5B rocket, a heavy-lift launch vehicle that made its maiden flight in May, is also in its final stages of testing, he said. 
After the core module enters into orbit, China will launch the cargo spacecraft Tianzhou 2 and manned spacecraft Shenzhou XII. The astronaut crew will remain in space for several months before the launch of Tianzhou 3 and Shenzhou XIII, which will send the second crew into space, Zhou added. 
"During this period, we will carry out comprehensive verification of the new technologies of the space station, including astronaut spacewalks, robotic arms and energy technologies," he said. 
When all the verification work is finished, the researchers will be able to begin construction work on key technological components, during which two more cargo spacecraft and two more manned ones will be sent into space. 
"All this work will last for about two years, so the entire Chinese space station is expected to be completed around 2022. After that, it will enter operation and we will be able to use it to engage in space science research," he said, adding that a lot of very important scientific results can be expected. 
Zhou unveiled details of the space station during a ceremony in which the reentry capsule of China's manned spacecraft Shenzhou X was given to the Hunan provincial government. It will be permanently exhibited at the Mao Zedong Memorial Museum in Shaoshan, Chairman Mao's birthplace. 
Zhou said exhibition of the Shenzhou X reentry capsule is meant to honor the forerunners of China's aerospace industry and integrate the spirit of space exploration into the revolutionary culture of Chairman Mao's hometown. 
The handover also came after the China National Space Administration said it would send some of the lunar samples collected by Chang'e 5 to Shaoshan to commemorate Chairman Mao. 
Zhou, also an academician of the Chinese Academy of Engineering, said he was very happy to see the Shenzhou X reentry capsule displayed at the museum. 
Shaoshan is the birthplace of "red culture", which embodies revolutionary spirit, and the Chinese space program is also an important successor, product and contemporary representative of this culture, he said. 
Placing the reentry capsule in Shaoshan also symbolizes Chinese people's courage, determination and ability to develop the space industry, explore space and the unknown and contribute to the development of human civilization, he said. 
As part of a popular attraction visited by more than 20 million tourists a year, the capsule exhibition also is a good way to spread space culture, popularize space knowledge and promote the integration of space and society, he added. 
He said 2020 also marked 50 years since Mao approved China's first crewed spacecraft, Shuguang I, meaning "dawn" in Chinese, laying an important foundation for the development of the country's manned space program. 
Since Shuguang I, China has advanced greatly in space exploration, as shown in the Shenzhou series of successful crewed spaceflight missions, the Chang'e lunar exploration program and Tianwen 1, an interplanetary mission to Mars. 
Shenzhou X was launched on June 11, 2013, carrying three astronauts, Nie Haisheng, Zhang Xiaoguang and Wang Yaping. It returned to Earth on June 26 in the Inner Mongolia autonomous region. 
During the 15-day orbital flight, it successfully completed automatic docking with the Tiangong I space laboratory, and on June 20, the astronauts also gave a live space lecture on Tiangong I to more than 60 million primary and secondary schoolchildren across the country. 
The reentry capsule of the spacecraft is about 2.6 meters high, 2.4 meters in diameter and weighs more than 2 metric tons. It has previously been on public display at a number of important exhibitions. 
At the ceremony, Zhang Xiaoguang unveiled the capsule to the audience. He said it was an unforgettable moment in his life that reminded him of his stay in space. 
"Displaying the reentry capsule of Shenzhou X demonstrates that it was the growing, comprehensive power of our nation that created the Chinese space industry of today. In fact, every successful space mission is a tribute to Chairman Mao and the old revolutionaries," he said.
Researchers identify over 109,000 impact craters on moon,https://global.chinadaily.com.cn/a/202012/25/WS5fe5cf0fa31024ad0ba9e9ea.html,http://cds.chinadaily.com.cn/dams/capital/image/202012/25/5fe5ce88e4b0ab72dbc1db84.jpg,,,The stark surface of the moon contrasts with the deep black of outer space in this image of the lunar surface in Chang'e 3 mission. [Photo/Xinhua] 
  
 
CHANGCHUN -- An international team of researchers has identified over 109,000 previously unrecognized impact craters on the moon using machine learning methods. 
The study, led by researchers from Jilin University, was published in the journal Nature Communications. 
Impact craters are the most prominent lunar surface feature and occupy most of the moon's surface. With traditional automatic identification methods, it is generally difficult to find irregular and seriously degraded impact craters that may have formed in the early periods. 
In order to effectively identify craters and estimate their age, researchers applied a transfer learning method and trained a deep neural network with the data of previously identified craters. 
By combining the data collected by China's Chang'e 1 and Chang'e 2 lunar probes, researchers identified 109,956 new impact craters. They also estimated the ages of 18,996 newly detected craters larger than 8 km in diameter. 
Meanwhile, researchers have established a new lunar impact crater database for the mid- and low-latitude regions of the moon. 
Yang Chen of Jilin University, who is one of the researchers, said the lunar crater database is of great value to scientific research on the moon. 
"The adopted strategy can be applied to assist crater studies, generating reliable suggestions for planetary research," Yang said. 
This research model has been applied to the identification of small impact craters at the Chang'e 5 probe's landing site, Yang added.
China's opening-up continues,https://global.chinadaily.com.cn/a/202012/25/WS5fe58553a31024ad0ba9e906.html,,,,Editor's note: Daryl Guppy is an international financial technical analyst. He has provided weekly Shanghai Index analysis for Chinese mainland media for more than a decade. Guppy appears regularly on CNBC Asia and is known as "The Chart Man." He is a national board member of the Australia China Business Council. The article reflects the author's opinions and not necessarily the views of CGTN.
For the first time in 44 years, moon rock samples came back to earth with the Chang'e-5 lunar mission. In a clear example of China's continued engagement with the world, these were immediately made available for international study.
This is at a time when the US and others have done their best to isolate China during 2020. Some justify this isolation with the claim that China is looking more inwardly following the pandemic and the decoupling initiated by the US
The elimination of absolute poverty, often cited as China's shining achievement, is built on the back of the country's opening up and engagement with the world for over more than 40 years. The path to a moderately prosperous society rests firmly on more opening up and China's policy developments in 2020 reflect this commitment. There are three important aspects.
The first is the opening up of capital market which is designed to integrate China into the global financial economy. The second aspect is support for the global institutions that define international relations. The third aspect is support for new global trade agreements which improve the existing structure of global trade, underpin economic prosperity and progress towards a moderately prosperous society.
In 2020, capital market reform gave foreign investors access to China's $15 trillion bond market. Global pension funds have access to safe government debt that pays more than three percent and that is a challenge to the European and American bond markets. Some describe this as just as important as China's admission to the WTO in 2001.
As foreshadowed in the 14th Five-Year Plan, Chinese investors may soon find it a lot easier to invest in foreign companies. Competition for global capital will be stronger if Washington expands on moves to reduce Chinese borrowers' access to American capital. This opening-up is a competitive threat to other global markets.
The growth of China's capital market has in many ways been accelerated by moves to exclude some Chinese companies from listing in US capital markets.
Despite the challenges of 2020 the Shanghai and Shenzhen Stock Exchanges saw a 82-percent increase in terms of funds raised compared with 2019. The STAR Market contributed 47 percent of the funds raised in the A-share market during the year, establishing the Shanghai Stock Exchange as one of the top three exchanges in terms of total funds raised.
As one of the largest commodity consumers in the global economy, China has long been at the mercy of price set by foreign commodity exchanges. In previous years China expanded the Shanghai and Dalian Futures Exchanges with commodity contracts covering oil, rubber, cotton and iron ore. In 2020 a copper futures contract was added. The areas covered by commodity futures will expand and provide an alternative price mechanism to that dominated by foreign exchanges. More active pricing is an essential part of China's engagement with the global financial markets.
The development of China's sovereign digital currency – the digital yuan – is a further example of China's opening up as it will provide easier international access to cross border trade settlement. The expansion of capital market engagement belies the idea that China is looking more inwardly in 2020.
Rather than withdraw from global participation, China stepped up engagement, including participation in the COVAC alliance vaccine rollout. The anti-Chinese media sees this as a threat, but it's an engagement welcomed by much of the world. Under President Donald Trump, the United States withdrew from many global organizations doing its best to destroy the WTO and undermining UN agencies like the WHO.
China's approach was the exact opposite. When President Trump crippled the WTO appellate system by refusing to confirm the appointment of new judges, China, along with other countries, established an alternative dispute settlement mechanism to ensure the settlement of trade disputes would continue.
China has not only defended global institutions like the WTO and WHO, it has been actively involved in creating new institutions designed to encourage global engagement and expand trade facilities. The signing of the multilateral RCEP trade agreement underlines China's engagement with the global economy. Participation in these new global agreements is consistent with a desire to open up and provides further evidence that China is not looking inwards and withdrawing from the world.
2020 has seen concerted attempts by some to isolate China from the world but the result has been the exact opposite. Although China has been rebuffed by some Western countries closely allied to the US, it has not withdrawn from global engagement and has not resiled from the path of opening up. China will neither be forced to open up as Western powers attempted to make it do in the 19th century, nor will it allow itself to be prevented from opening-up.
Economic work conference gives HK confidence, hope,https://global.chinadaily.com.cn/a/202012/24/WS5fe3fcbaa31024ad0ba9e0b4.html,http://img2.chinadaily.com.cn/images/202012/24/5fe3fcbaa31024adbdaa176e.jpeg,,,A view of the Victoria Harbor of Hong Kong. [Photo/VCG] 
  
 
The annual Central Economic Work Conference (CEWC) was held in Beijing on December 16. As always, the CEWC reviewed the year's economic development and planned for the next year (2021). However, 2020 has been an extraordinary year to say the least, with a global pandemic of a century still raging around the world as we speak, thus accelerating the paradigm shift of an era in global power balance. Let's not forget this is also the year the nation of 1.4 billion winds up efforts to achieve one of two centenary goals in order to begin the journey toward another centenary goal in 2021. 
As the year 2020 nears the end, we see Western developed countries in general are still struggling to control the spread of the COVID-19 pandemic and unable to recover from their economic doldrums caused by the pandemic. In sharp contrast, China has successfully built up a nationwide intuitive system of outbreak prevention and an emergency response mechanism to stop any imported viral infection or local rebound from spreading on the mainland. That is why the mainland is the only major economy in the world to have achieved positive growth this year. 
The COVID-19 global pandemic is a monumental test of integrity for countries of different social systems in terms of core values as well as government leadership. So far it has been evident beyond reasonable doubt that China's socialism with Chinese characteristics, coupled with the effective leadership of the Communist Party of China (CPC) and the Chinese people's commitment to the collective well-being of the nation, is superior when it matters the most. 
If Hong Kong society cannot even accept a much-needed healthcare system reform when its economic recovery is at stake, it has little if any hope of turning things around in 2021 if the COVID-19 pandemic remains rampant despite citywide vaccinations 
Hong Kong, as a special administrative region of China, has failed to achieve the same success in containing the pandemic and economic recovery as the motherland did. In fact, it has been severely impacted by the fourth surge of infections so far in the fourth quarter of 2020; while its economy has remained in a dire slowdown for seven quarters and is on the verge of depression. The SAR government and people from all walks of life must ask themselves the simple question: "What exactly went wrong to leave Hong Kong in such a sorry state?" I believe the true cause of this monumental failure is that many people in Hong Kong are so blindly faithful to the capitalist system brought by the British rulers of yesteryear they cannot even bear the thought of following the mainland example in conducting universal compulsory SARS-CoV-2 nucleic acid testing for all local residents and implement the health code system that has proved effective on the mainland in helping people adapt to the post-pandemic new normal despite isolated resurgences of COVID-19 infection. Besides, measures such as universal compulsory testing and the phone-based health code system are merely means to augment Hong Kong's public healthcare system in response to a global pandemic rather than change its capitalist system. If Hong Kong society cannot even accept a much-needed healthcare system reform when its economic recovery is at stake, it has little if any hope of turning things around in 2021 if the COVID-19 pandemic remains rampant despite citywide vaccinations. 
On the other hand, once the SAR government makes up its mind and focuses on effectively containing the spread of COVID-19 as soon as possible, Hong Kong will very likely be able to reopen its boundaries with the mainland and resume near-normal personnel exchanges for speedy recovery of some if not most of its pillar industries, especially its burgeoning tech and innovation sector, which relies heavily on cooperation with its mainland counterpart and development opportunities in the Greater Bay Area (GBA). 
The CEWC put forward eight major tasks to accomplish next year. The first one is to strengthen the country's strategic technology capabilities, followed by enhancing independent control over its industrial chains and supply chains. Both are thoroughly in keeping with the principle of empowering the nation with science and technology. 
This year China made some outstanding achievements in technology and innovation. For example, the indigenous manned deep-sea probe Fendouzhe reached the deepest point in the Mariana Trench, more than 10,000 meters under the Pacific Ocean, multiple times, setting a new national record in manned deep dives. Scientists at the Institute of Mechanics of the Chinese Academy of Science successfully developed and tested a groundbreaking hypersonic engine that can fly at 16 times the speed of sound, or reach any place in the world within two hours. The University of Science and Technology of China built a photon-based quantum computer and solved a very complicated mathematical problem called boson sampling in 200 minutes that will in theory take the fastest conventional supercomputer in the world today 100 trillion times as long to complete. In Chengdu, the capital of Sichuan province, a next-gen nuclear fusion experimental device called "HL-2M", aka "artificial sun", went into operation and produced plasma discharge for the first time, paving the way for future advanced research in nuclear fusion technology. Just last week the third stage of China's lunar exploration program was complete after the Chang'e 5 spacecraft successfully soft-landed in a pristine region of the Moon, collected more than 1,700 grams of lunar soil sample and brought it back home on Earth, another emphatic step toward becoming a global tech power. 
Particularly worth celebrating is that the lunar soil sample-collecting device installed onboard Chang'e 5 was developed by a team of scientists and engineers at the Hong Kong Polytechnic University, who spent 10 years designing and testing the sample collector, which consists of a drill and a scoop. It proves Hong Kong's research talents are capable of contributing to the nation's sci-tech advancement despite political distractions such as "Occupy Central" in 2014 and the "black revolution" last year. Their professional and patriotic integrity is outstanding and will go a long way in sustaining Hong Kong's tech-innovation development in the years to come. 
It should be noted that the country's socialism with Chinese characteristics works for the mainland because it combines effective market economy and responsible government. It allows the central government to mobilize enterprises and people from all walks of life to achieve national strategic objectives through industry-university-research academy collaboration without losing respect for the laws of the market economy. In addition to nationwide efforts on major breakthroughs, it also maintains opening up to the outside world to attract talents as well as investment from overseas to fuel tech-innovation development. The R&D team at Polytechnic University of Hong Kong became an important part of the Chang'e 5 Project and proved Hong Kong can play a significant role in the country's tech-innovation system. 
In a word, the annual CEWC can be seen as a source of confidence in and hope for a speedy resumption of personnel exchange with the mainland so that Hong Kong can effectively stop COVID-19 from spreading, jump-start its economic recovery and further integrate its own development into the overall development strategy of the country. 
The author is a senior research fellow of China Everbright Holdings. 
The views do not necessarily reflect those of China Daily.
Long March 8 rocket makes maiden flight,https://www.chinadaily.com.cn/a/202012/23/WS5fe27baea31024ad0ba9d6bd.html,http://img2.chinadaily.com.cn/images/202012/23/5fe27baea31024adbda9c5ab.jpeg,,By ZHAO LEI in Wenchang, Hainan | 
            CHINA DAILY |
            Updated: 2020-12-23 07:05,A crowd has turned out to watch the launch of China's new medium-lift carrier rocket Long March 8 in Wenchang, Hainan province, on Tuesday. On its maiden flight, the rocket put five satellites into orbit. LIU YANG/FOR CHINA DAILY 
  
 
Five days after China concluded its historic 23-day Chang'e 5 lunar mission, Chinese space engineers made a new achievement with the debut flight of the country's newest carrier rocket. 
The Long March 8, the latest in China's Long March launch vehicle fleet, lifted off at 12:37 pm on Tuesday from a coastal launchpad at the Wenchang Space Launch Center in southern China's Hainan province. 
After about 15 minutes, the 50.3-meter rocket reached a sun-synchronous orbit with an altitude of 512 kilometers and then deployed the New Technology Demonstrator 7 experimental satellite and four small private satellites. 
Xiao Yun, Long March 8's project manager, said the rocket's successful maiden flight is a new accomplishment in China's efforts to upgrade its medium-lift launch vehicle system and will push forward the nation's effort to become a world-class space power. 
The rocket's service will also give a strong boost to the development and deployment of satellites operating in low－and medium-altitude orbits, he said. 
The mission marked the 356th flight of the Long March rocket family, the pillar of China's space transport system. 
Designed and built by the China Academy of Launch Vehicle Technology, a subsidiary of China Aerospace Science and Technology Corp, the Long March 8 has two core stages and two side boosters. It has six engines propelled by liquid oxygen, liquid hydrogen and kerosene. 
With a liftoff weight of 356 metric tons, it is capable of sending payloads weighing 4.5 tons to a sun-synchronous orbit 700 km above Earth or satellites with a combined weight of 2.8 tons to a geostationary transfer orbit, according to the academy. 
The Long March 8 is capable of transporting various types of spacecraft to multiple types of orbit, but its main task is to place satellites in sun-synchronous orbit to meet the surging demand for launch services from commercial satellite companies at home and abroad, according to its designers. 
In China and many Western nations, an increasing number of newly founded private companies have started to design and build satellites, generating huge demand for commercial launch services. Many of these privately made satellites are set to operate in sun-synchronous orbit. 
In addition to the Wenchang launch facility, the rocket can also be launched at the Jiuquan Satellite Launch Center in the northwestern Gobi Desert. 
Research and development started in 2017 and took about three years. Construction of the first Long March 8 was completed in October. 
"It is not common for designers and engineers to build a new rocket type within just over two years," said Song Zhengyu, Long March 8's chief designer. "From the very beginning, we decided that this project must be market-oriented so the rocket could be competitive in terms of its cost and carrying capacity." 
As a result, the rocket's design and technologies are mainly based on those already used by the Long March 3A and the Long March 7. The adoption of proven designs guarantees Long March 8's reliability and cost-effectiveness, he said. 
Mou Yu, a senior structural engineer, said the vehicle is an ideal option for communications network operators to put multiple satellites into low orbit to establish their space-based networks. 
Project managers have estimated that at least 10 Long March 8s will be used per year, given the strong demand from domestic and international satellite businesses, while its annual manufacturing capacity will soon reach 20. 
Pursuit of reusability 
In order to increase its commercial competitiveness, the rocket is expected to eventually become the first reusable model in the Long March series. 
Designers intend to develop an integrated first stage for the rocket's future reusable variant. This new first stage will consist of a core booster and two side boosters. Instead of breaking up and falling back to Earth like the first stages of all previous Chinese rockets, the new core and side boosters will stay together and make a powered landing on a recovery platform at sea. 
Mou said designers will strive to develop crucial apparatus for the pursuit of reusability, such as a variable-thrust engine and vertical landing gear. 
Lu Yu, a senior scientist at the China Academy of Launch Vehicle Technology, said that if engineers could control the descent and landing process of the first stage of a rocket and recover it, then they could greatly improve the rocket's cost-effectiveness and also reduce risks and disturbances to residents living along its trajectory. 
"Making rockets recoverable and reusable is an ideal approach to reduce launch costs and boost mission efficiency," he said. 
Wu Yansheng, chairman of China Aerospace Science and Technology Corp, said at a recent technology forum in Chengdu, Sichuan province, that China's first reusable carrier rocket is scheduled to make its debut flight around 2025. 
He did not reveal whether this reusable model will be based on the Long March 8, but said that the rocket's major parts will be able to fly back to Earth through engine-propelled vertical landing and will be reusable. 
The best-known reusable rocket is SpaceX's Falcon Heavy, which made its maiden launch in February 2018. All boosters on the US rocket's first stage can be recovered and reused as they will separate from each other and perform controlled reentry and landing. 
During the past six years, China has made tremendous strides in its rocket industry. Six new-generation models in the Long March family were put into service, ranging from the comparatively small, solid-propellant Long March 11 to one of the world's mightiest types, the Long March 5. 
In addition, several private enterprises have attempted to develop and operate their own carrier rockets and two of them－i-Space and Galactic Energy－have succeeded and used their rockets to fulfill orbital launches.
Un vol aller-retour vers la Lune avec une précieuse cargaison,http://www.chinadaily.com.cn/chinawatch_fr/2020-12/22/content_37541957.htm,http://www.chinadaily.com.cn/chinawatch_fr/img/attachement/jpg/site1/20201222/64006a62bb94214be8f415.jpg,,,Les techniciens examinant la capsule de retour de Chang'e-5 après son atterrissage sur le site préréglé dans la bannière de Siziwang, dans la région autonome de Mongolie intérieure (nord de la Chine) le 17 décembre. [Wang Jiangbo/pour China Daily]
La Chine ouverte à la coopération internationale dans ses futures missions spatiales.
L'aventure spatiale la plus sophistiquée et la plus éprouvante de Chine s'est terminée à succès lorsque la capsule de retour de la sonde chinoise Chang'e-5 a atterri le 17 décembre sur les prairies au nord de la Chine.
L'atterrissage à succès remarque l'achèvement de l'aventure historique de 23 jours de la sonde Chang'e-5, faisant de la Chine le premier pays depuis plus de 40 ans à rapporter des échantillons de la Lune, devenant aussi le troisième pays à accomplir cette tentative, après les États-Unis et l'ex-Union soviétique dans les années 1960-70.
Le succès complet de la mission Chang'e-5 contribuera à approfondir la compréhension de l'origine de la Lune et l'évolution du système solaire, a déclaré Président Xi Jinping dans un message de félicitations.
Les échantillons extraterrestres seront utilisés sur trois aspects : la recherche, l'exposition au musée et le partage avec les confrères internationaux ou comme cadeaux aux chefs d'Etats et dignitaire, a déclaré Wu Yanhua, directeur adjoint de l'Administration nationale de l'espace de Chine. Mais la recherche reste l'usage le plus important et le primordial des échantillons précieux, a-t-il ajouté.
Le conteneur des échantillons lunaires ont été transféré le 19 décembre aux chercheurs de l'Observatoire astronomique national affilié à l'Académie des sciences de Chine. Les échantillons recueillis sont entrés au premier Laboratoire des échantillons lunaires à Pékin, où les scientifiques se chargeront du stockage, de l'analyse et de la recherche du matériel prélevé sur le corps céleste extraterrestre par le pays.
Xu Hongliang, porte-parole pour l'Administration nationale de l'espace de Chine, a déclaré : « Les échantillons lunaires sont un trésor commun de l'humanité. Nous sommes disposés à mettre en œuvre une coopération avec les confrères mondiaux sur la base de l'impartialité et d'avantages communs.» Chang'e-5, du nom d'une déesse de la Lune de la mythologie chinoise, est la sonde lunaire la plus grande et la plus avancée en Chine. Elle est composée de quatre éléments : un orbiteur, un atterrisseur, un véhicule de remontée et une capsule de retour. La sonde a été lancée le 24 novembre par la fusée de transport lourd Longue Marche-5 au Centre de lancement spatial de Wenchang dans la province de Hainan. Il s'agit de la mission spatiale la plus complexe de la Chine et la première mission d'échantillonnage lunaire au monde depuis plus de 40 ans.
La sonde s'est séparée en deux parties — la combinaison orbiteur-capsule de rentrée et la combinaison atterrisseur-ascendeur — alors qu'elle était en orbite lunaire le 30 novembre.
Le 1er décembre la combinaison atterrisseur-ascendeur a atterri sur la Lune, devenant le troisième vaisseau spatial du monde à atterrir sur la surface lunaire au XXIème siècle après ses prédécesseurs Chang'e-3 et Chang'e-4.
Le site d'atterrissage était à proximité de Mons Rümker, une formation volcanique isolée située dans une zone connue sous le nom d'Oceanus Procellarum, ou « Océan des tempêtes », sur le bord occidental de la face visible de la Lune. Il s'agit d'une zone lunaire encore jamais explorée avant la sonde Chang'e-5.
Peu de temps après l'alunissage, la combinaison a commencé à utiliser un foret pour obtenir 500 grammes de matériel sous la surface lunaire et puis utiliser un bras mécanique pour récupérer 1,5 kilogrammes de roches et de poussière lunaires à la surface.
Les tâches de forage et d'emballage d'échantillons lunaires se sont terminées le 2 décembre, prenant environ 19 heures, beaucoup plus rapide que prévu. Les échantillons ont été mis dans un conteneur à vide au sein de l'ascendeur.
Au cours du processus, l'atterrisseur a également planté le premier drapeau national chinois sur la Lune.


Des scientifiques retirant le conteneur des échantillons de roches et de poussière lunaires de la capsule de rentrée de la sonde lunaire Chang'e-5 avant de les peser dans un bâtiment de la China Aerospace Science and Technology Corp à Pékin le 17 décembre. Les échantillons ont été transférés aux chercheurs de l'Observatoires astronomique national le 19 décembre. [Xu Jingxing/China Daily]
L'ascendeur a activé un moteur le 3 décembre pour se mettre sur une orbite lunaire elliptique afin de préparer l'amarrage avec la capsule de rentrée, marquant la première fois qu'un vaisseau spatial chinois a décollé d'un corps extraterrestre.
Il s'est amarré à la combinaison orbitale au début du 6 décembre et a transféré des échantillons lunaires dans la capsule de rentrée. L'ascendeur s'est séparé de la combinaison plus tard dans la journée et a reçu l'ordre d'entrer en collision avec la Lune le 8 décembre.
La combinaison a effectué deux opérations d'injection orbitale après avoir voyagé sur une orbite lunaire quasi circulaire pendant près de six jours. Après les manœuvres d'injection, la combinaison est entrée dans une trajectoire de transfert Lune-Terre le 13 dimanche et a commencé à revenir vers la Terre.
Selon l'administration de l'espace, la mission Chang'e-5 a désignée pour remplir de multiples objectifs. En termes d'ingénierie spatiale, elle devait démontrer et vérifier les plans et les appareils techniques pour l'échantillonnage et l'emballage lunaire autonome, le lancement sur la Lune ainsi que l'amarrage orbital lunaire.
Dans le contexte scientifique, elle est chargée d'étudier les caractéristiques géologiques et topographiques du site d'alunissage, et elle permettrait aux scientifiques d'analyser la structure et les caractéristiques physiques des échantillons lunaires afin d'approfondir leurs recherches sur l'origine et l'évolution de la Lune.
La mission visait également à aider à promouvoir les connaissances, la technologie et les talents du pays pour les futures missions lunaires habitées et d'autres expéditions dans l'espace lointain.
Après l'annonce de l'atterrissage de la capsule de retour, Thomas Zurbuchen, administrateur associé de la Direction des missions scientifiques de la NASA, a écrit sur les médias sociaux : « Félicitations à la Chine pour le retour des échantillons lunaires à la Terre. La communauté scientifique internationale célèbre votre réussite de la mission Chang'e-5. Ces échantillons prélevés contribueront à la découverte des secrets de notre système Terre-Lune et à l'acquisition de nouvelles connaissances en matière de l'histoire de notre système solaire. » Le premier objet fabriqué par l'homme à atteindre la Lune était le vaisseau spatial soviétique Luna 2. Le premier atterrissage en douceur sur la Lune a été effectué en février 1966 par l'engin spatial Luna 9 de l'ex-Union soviétique.
Le gouvernement chinois a approuvé en janvier 2004 le plan du programme d'exploration lunaire et a officiellement ouvert ses travaux de recherche et développement.
La première sonde Chang'e a été lancée en octobre 2007. Depuis lors, la Chine a lancé cinq sondes lunaires, dont la Chang'e-5, et un vaisseau spatial expérimental.
La Chine envisage d'utiliser sa prochaine mission lunaire, Chang'e-6, à collecter des échantillons à partir du pôle sud de la Lune ou bien de la face cachée du corps céleste, a déclaré M. Wu de l'administration de l'espace le 17 décembre.
« Il n'y a jamais eu de mission pour ramener des échantillons de la face cachée de la Lune, et si nous le faisons ... ce s'avérerait très significatif pour les scientifiques du monde entier. »
Quant aux futures missions lunaires habitées, M. Wu a ajouté que la décision sera prise après la mise en service de la station spatiale habitée, qui est prévu de se concrétiser en 2022.
China sets new milestone in space exploration,https://www.chinadaily.com.cn/a/202012/22/WS5fe1547ba31024ad0ba9d4d7.html,http://cds.chinadaily.com.cn/dams/capital/image/202012/19/5fdd60cbe4b0da9cd433bb21.jpeg,,By Zamir Ahmed Awan | 
            chinadaily.com.cn |
            Updated: 2020-12-22 10:05,Chang'e 5's probe gathers samples on the moon on Dec 2, 2020. CNSA/XINHUA 
  
 
It is in human nature to explore new things. To that end, many countries have been exploring space for many decades, particularly the US, Russia, and countries in Europe. 
President Xi Jinping hailed the success of the Chang'e 5 mission in bringing back the country's first samples collected from the moon. The whole country is proud of this breakthrough. 
The Chang'e 5 mission has achieved many significant breakthroughs, including China's first lunar surface sampling and sealing, first liftoff from the moon and the first spacecraft with the ability to rendezvous and dock in lunar orbit with samples to re-enter the Earth's atmosphere. 
The success of the Chang'e 5 mission marks a conclusion of China's current lunar exploration project. 
The successful re-entry and landing of the Chang'e 5 capsule have enabled China to obtain its first lunar samples, marking a new start for lunar and planetary research. With this achievement, China sets a new milestone in the space domain. The primary goal of Chang'e 5 was to get things back. This will improve understanding of the state, temperature, material content of the moon. This information is vital to the understanding the moon and will help in crafting guidelines for further exploration. 
No matter how far China goes into space, it always stays true to its original mission -- unveiling the secrets of the universe and contributing to humanity's peaceful use of space. China is a peace-loving country and will utilize its achievements for promoting peace around the globe. 
The Chang'e 5 probe, comprising an orbiter, a lander, an ascender and a returner, was launched on Nov 24. Its lander-ascender combination touched down on the north of the Mons Rumker in Oceanus Procellarum, also known as the Ocean of Storms, on Dec 1, and used drills to collect subsurface samples and a robotic arm to grab pieces directly from the surface. 
The landing site was wisely chosen. Mons Rumker, never sampled before, is geologically younger than the sampling areas of the US and Soviet missions. Scientists believe the new samples could help fill a critical gap in understanding the moon's volcanic activity and evolution. Adopting a complicated technological approach, the Chang'e 5 mission overcame many technical challenges, including China's first spacecraft liftoff from an extraterrestrial body and the first unmanned rendezvous docking in lunar orbit. 
China views these efforts as part of the world's lunar exploration. It chose a different landing site and is promising to share its samples to enrich the planet's knowledge. Some foreign scientists have shown particular interest. The exploration is not for commercial purposes, but international scientific research. Humanity shall explore the moon together, as it will eventually need large projects requiring international cooperation. China will play a leadership role in the international scientific community. 
The mission will lay the foundation for China's manned lunar landings and in-depth space explorations. Next, China plans to explore the south pole of the moon and is considering joint efforts to build an international lunar research station. No one knows what risks Earth will face in the future, and a "backup planet" is yet to be found. It might be uncomfortable to think about problems like a doomsday crisis or interstellar migration. Still, it will be promising for humanity if competent and responsible countries, including China, continue to promote space exploration. 
Zamir Ahmed Awan is a Sinologist and ex-diplomat. 
The opinions expressed here are those of the writer and do not necessarily represent the views of China Daily and China Daily website. 
If you have a specific expertise and would like to contribute to China Daily, please contact us at opinion@chinadaily.com.cn, and comment@chinadaily.com.cn.
Chang'e 5 lunar mission a great leap for China’s space dreams,https://global.chinadaily.com.cn/a/202012/21/WS5fe07be5a31024ad0ba9d292.html,http://cds.chinadaily.com.cn/dams/capital/image/202012/21/5fe07b6fe4b0da9cd4344508.jpg,,,In the early hours of Dec. 17, China's Chang'e 5 lunar probe touches down in Siziwang Banner, north China's Inner Mongolia autonomous region, with moon samples. (People's Daily Online/Xing Jingping) 
  
 
When the Communist Party of China (CPC) established the People's Republic of China (PRC) on October 1, 1949, the condition was not as it seems now in China. Many people did not have enough food or clothes, let alone medicare and education. One of the poorest countries in the world, the Chinese were lucky to have the CPC to govern their country. 
The successive leadership of the Party have since been leading China towards sustainable development, peace and prosperity. During the last seven decades, the Party made China the second-largest economy of the world, lifting more than 700 million people out of poverty and eradicating absolute poverty from the country for the first time in history. The Party has now set off the journey to turn China into a modern socialist country by 2049, the centenary of foundation of the PRC. 
Alongside achieving tremendous success in its socio-economic front, the CPC has diversified its development programs and endeavors to other sectors. The Party has walked a long way to achieve remarkable development in education, science, technologies and space science, to name a few. Under its prudent leadership, China has become a pioneer in a variety of sectors for the rest of the world. 
The moon exploration program of China is the epitome of its diversified and startling development. With one success after another in lunar exploration, drawing global attention, China has successfully carried out the three-phase lunar probe mission with Chang'e 5 returning to earth with lunar samples on December 17. 
Chang'e 5, the robotic mission of the Chinese Lunar Exploration Program, is the first lunar sample-return mission since 1976. The mission makes China the third country to return samples from the moon after the US and the former Soviet Union. The mission has brought China closer to realization of its final goal of moon exploration. 
In the first phase, China had to first succeed in reaching lunar orbit by Chang'e 1 in 2007 and Chang'e 2 in 2010. In the second phase, its probes Chang'e 3 and Chang'e 4 respectively landed and wandered over the moon in 2013 and 2018. Chang'e 5 has successfully finished the beginning of the third phase of collecting lunar samples from the moon, returning them to earth. 
With the historic successes achieved by Chang'e 5, China is really over the moon and thinks the achievement is a great leap for its lunar and space dreams. The country is upbeat to complete its next phase in the lunar exploration program by putting a man on the moon. 
Gaining great inspirations from the successful mission, the China National Space Administration (CNSA) has already declared that the country plans to launch four manned spacecrafts as part of its space station construction program in the next two years. China's manned space program will be very busy in 2021 and 2022. 
A total of 11 missions to build China's space station are planned for the next two years, including the construction of the core module that is scheduled to be launched in the first half of next year, two lab capsules, as well as four manned craft and four cargo crafts. 
A large number of in-orbit scientific experiments will then be carried out on the space station. Earlier, the China Manned Space Agency announced that the country's manned space program had entered the mission preparation stage with a selection of 18 new reserve astronauts. 
Not only has Chang'e 5 proved China's capabilities, scientific and technological advancement before the world, but it has also shown that no matter how far China goes into space, it will always stays true to its original target -- unveiling the secrets of the universe and contributing to humanity's peaceful use of space. 
The author is a Bangladeshi journalist and columnist now based in Beijing, China.
Beijing 2022 mascot toys handed over to organizers after lunar journey,https://www.chinadaily.com.cn/a/202012/21/WS5fe05e2ca31024ad0ba9d237.html,http://img2.chinadaily.com.cn/images/202012/21/5fe05e2ca31024adbda982e0.jpeg,,Xinhua |
            Updated: 2020-12-21 16:34,[Photo/CFP] 
  
 
BEIJING - Olympic flags, emblem pins and mascot toys that returned to Earth after a moon trip onboard China's Chang'e-5 probe were handed over to the Beijing 2022 Organizing Committee (BOCOG) at its Shougang headquarters on Monday. 
The return capsule of the Chang'e-5 probe touched down on Earth on December 17 after a 23-day space travel, bringing back China's first moon samples as well as iconic Beijing 2022 items that the probe carried. 
An Olympic flag, a Paralympic flag, two flags of the Beijing 2022 Olympic and Paralympic Games, two pairs of emblem pins, one pair of mascot toys and two pairs of mascot pins that returned from the journey to the moon were unveiled jointly by BOCOG executive vice president Zhang Jiandong and vice administrator of China National Space Administration (CNSA) Wu Yanhua at the handover ceremony, followed by a video display of how these items were loaded into and retrieved from the probe. 
Han Zirong, vice president and secretary-general of BOCOG, noted that the successful return of the Chang'e-5 probe is a vivid demonstration of the lunar exploration spirit of "pursuing dreams, daring to explore, collaborating in tackling difficulties and win-win cooperation, which shares great similarity of the Olympic motto of "faster, higher, stronger." 
"This strengthens our confidence and determination to deliver a fantastic, extraordinary and excellent 2022 Olympic and Paralympic Winter Games," she said. 
CNSA chief engineer Liu Yongde lauded the successful combination of the aerospace technology and Olympic Winter Games culture through the Chang'e-5 mission and deemed it an important step in China's quest to become an aerospace and sporting power. 
According to the BOCOG, these items will be presented in the Exhibition Hall of the Shougang headquarters and later Beijing 2022 venues where they will be open to public visits, especially for the young generation.
A tale of Chang'e 5 probe: Fly me high through the starry skies,https://www.chinadaily.com.cn/a/202012/21/WS5fe01269a31024ad0ba9d0dc.html,http://img2.chinadaily.com.cn/images/202012/21/5fe04891a31024adbda97b87.jpeg,,By Fu Tianlin | 
            chinadaily.com.cn |
            Updated: 2020-12-21 11:11,Chang'e 5's probe gathers samples on the moon on Dec 2, 2020. CNSA/XINHUA 
  
 
With lunar samples collected by China's Chang'e 5 probe now kept at a top laboratory in Beijing and expected to be unsealed, my thoughts have settled on the meaning of China's latest space expedition. 
As the Long March-5 rocket carrying Chang'e 5 blasted off on November 24 and pierced through the night sky, it not only lit it up, but also rekindled my passion for astronomy. 
Seventeen years ago, I sat on the couch with my family members, watching live TV broadcast of the launch of Shenzhou 5 space module. Time has not eroded my passion for this centuries-old subject. 
It was the first time that China had tried to send an astronaut into outer space. Nobody knew what would happen. When the countdown began, nervousness pervaded our family home and I remember falling into silence. 
The launch was a huge success and sent a clear message of peace and love when Yang Liwei, the Chinese taikonaut behind the historic manned space mission, held flags of the United Nations and China, expressing hope that we can make use of outer space peacefully, for the benefit of the mankind. 
Human curiosity about astronomy has lasted centuries. Through our exploration of the vast universe, we gradually escape from anthropocentrism, the ancient Greek belief that man is at the heart of the cosmos. 
Our path to outer space, however, is littered with struggles and sacrifices of those who went before. 
In the Middle Ages, the Roman Catholic Church stood in the way of science and labeled heliocentrism as a heresy. Galilei, the Italian physicist, was incarcerated for the last few years of his life due to his support for heliocentrism. 
In China, the imperial court also forbade people from studying astronomy. In the Ming Dynasty (1368–1644), a Chinese stargazer named Wan Hu was so obsessed by the celestial bodies that he hatched a scheme to get himself closer to them. 
Around a time believed to be in the 1500s, he made a "spacecraft" out of a sturdy chair, two kites and 47 of the largest gunpowder-filled rockets he could buy. 
Despite his servants' best efforts to talk him out of this foolhardy adventure, he chose to take the risk nonetheless. Wan even apocryphally said that flying had been China's dream for thousands of years and he was willing to shed his blood over this cause. 
Wan did sacrifice himself. After an explosion, both the "spacecraft" and he were blown to pieces. 
Four centuries later, people finally realized Wan Hu's dream. Yuri Gagarin from the Soviet Union was the first human to travel in space in 1961 and circle the Earth for a little more than one orbit. 
He was followed by Neil Armstrong, an American, who walked on the Moon in 1969 and famously said "that's one small step for a man, one giant leap for mankind”. 
Past successes of space missions shouldn't lull mankind into complacency. Tragedies such as the Space Shuttle Challenger disaster in 1986 and the Columbia disaster in 2003 serve to remind us of how much more we have yet to know about the dangers of the universe. 
Danger hides in its darkness and catches us by surprise. Behind the facade of serenity, the universe is alluringly dangerous with its black holes, mythical hostile aliens and radiation. In front of the multi-billion-year-old universe, man isn't even remotely comparable to a newborn. 
In recent years, a string of science fictions and movies of this genre highlighted humans' limited knowledge about the universe. In the movie Gravity, astronauts are gobbled up by the universe all of a sudden. In the novel The Dark Forest, author Liu Cixin describes the universe as a dark forest, in which every civilization is left with only two cruel options: keep silent or make sounds and be eliminated. 
Despite these apocalyptic views, man's exploration of outer space continues, driven not just by the quest to exploit their discoveries, or as some sensational newspaper headlines put it, to weaponize and colonize outer space, but by a belief that space missions are about better finding out who we are and who we should become. 
I believe that when future humans soar out of the Earth, whether on a spaceship or aboard Elon Musk's Space X rocket, and look back on our current issues, they might sneer at their predecessors for agonizing over a series of trivial matters. 
Problems like national conflicts, trade disputes and terrorism that we believe are intractable might pale in comparison to the many great unknowns about universe several years from now. 
It's true that political rivalries and conflicting interests are likely to divide humans for the time being, but who knows if the future generations will live together in a global village as envisioned by Canadian philosopher Herbert Marshall McLuhan, as they stand united in a bid to unravel the mysteries of the universe? 
The universe, a four-dimensional space, never fails to attract three-dimensional creatures with its beauty and infiniteness. 
Back in the summer of 2003, my mother brought me to her hometown, a village near northern China's city of Baoding. Born and raised in a city, it was my first time to be in the countryside. 
In the family courtyard, I sat on a portable stool, waved the fan, and gazed skyward at the starry night. The sublime beauty of the Milky Way sparked a five-year-old's passion for astronomy. I believe in ancient times, even Socrates, a man known for being eloquent, would also be in awe and speechless when he first saw the starry night. Likewise, his posterity continued to fall under its spell. 
Welcome home, Chang'e 5. 
The author is a master's student studying at Fudan University's School of Journalism. 
The opinions expressed here are those of the writer and do not necessarily represent the views of China Daily and China Daily website. 
If you have a specific expertise and would like to contribute to China Daily, please contact us at opinion@chinadaily.com.cn, and comment@chinadaily.com.cn.
US ban binge won't stymie China's technological long march,https://www.chinadaily.com.cn/a/202012/21/WS5fdff4f3a31024ad0ba9cf0d.html,http://img2.chinadaily.com.cn/images/202012/21/5fdff4f3a31024adbda955cd.jpeg,,Xinhua |
            Updated: 2020-12-21 09:05,The current US administration's latest sanctions against Chinese hi-tech companies are nothing but another clear statement of its desperate bid to contain China's development and to hurt the world's most important bilateral relationship before leaving office. 
Its blacklist released on Friday includes Chinese drone giant SZ DJI and top chip maker SMIC. Those firms are simply another group of victims of Washington's relentless and reckless manipulation of its state power to crack down on Chinese companies. 
While Washington is seeking to bully China's hi-tech businesses, it will only rack up futile attempts to stifle China's legitimate and resolved pursuit of scientific and technological progress. 
In the past few weeks, China's Chang'e-5 probe has brought back the country's first samples collected from the Moon. Chinese scientists unveiled Jiuzhang quantum computing system which can implement large-scale GBS 100 trillion times faster than the world's existing fastest supercomputer. 
Surely the international community is going to see more and more successful Chinese hi-tech companies budding and thriving in the coming years and decades as the country has been investing heavily in terms of education, funds and policies to prop up its scientific and technological development. Can Washington ban them all? 
Besides, the arbitrary sanctions of the current US administration against foreign companies, a flagrant violation of international trade rules and business norms, have already torn apart the country's reputation as a fair player in international cooperation. 
Meanwhile, these political manoeuvring will disrupt the already shaky international trade as well as global industrial and supply chains, and will ultimately hurt the interests of the United States itself. 
The pathological logic of the current US administration is simple: it is willing to do anything to wipe out whoever it deems a threat to its technology supremacy. Those anti-China politicians have failed to learn that this is an age where openness and cooperation are increasingly indispensable in fostering major technological advancements. 
If Washington cannot abandon its obsolete and hegemonic thinking pattern, accept the fact that every country has the right to hi-tech development and come back to the right track of cooperation, it will only have to swallow the bitter fruits of its own actions. 
In a certain sense, China might owe some credit to Washington's Cold-War style bullying, as such practice has let China and the wider world recognize the true nature of this increasingly egoistic super power and strengthened Beijing's determination to ratchet up indigenous technological innovation in key areas like chip-making. 
China always stands ready to have cooperation of mutual benefit with the United States. Yet if Washington stubbornly sticks to its ban binge against Beijing, it will only give the Chinese people more reasons to further sharpen their wisdom and tenacity to make China more creative and prosperous.
Chang'e 5 samples handed over for research,https://www.chinadaily.com.cn/a/202012/21/WS5fdff478a31024ad0ba9ceff.html,http://img2.chinadaily.com.cn/images/202012/21/5fdff478a31024adbda95593.jpeg,,By ZHANG YANGFEI and ZHAO LEI | 
            China Daily |
            Updated: 2020-12-21 09:03,The vessel containing lunar rocks and soil is handed over to the National Astronomical Observatories in Beijing on Saturday. XU JINGXING/CHINA DAILY 
  
 
National Astronomical Observatories to commence study of lunar rocks and soil 
The National Astronomical Observatories, a subsidiary of the Chinese Academy of Sciences, has taken charge of the lunar rocks and soil brought back by China's Chang'e 5 robotic probe and will start research on them soon. 
A ceremony for receiving the 1,731 grams of lunar samples was held at the National Astronomical Observatories headquarters in Beijing on Saturday morning shortly after Zhang Kejian, head of the China National Space Administration, handed them over to Hou Jianguo, the academy's president. 
At the ceremony, Hou formally handed the samples to Chang Jin, head of the National Astronomical Observatories, and also gave Chang a certificate authorizing the research. 
The Chang'e 5's reentry capsule landed in Siziwang Banner, Inner Mongolia autonomous region, on Thursday morning, and the cargo, sealed in a vacuum container, was transported by plane to Beijing on Thursday afternoon. It was initially handled by experts at the China Academy of Space Technology. 
The completion of delivery marked the start of research into the samples, the administration said in a statement, adding that it will publish guidelines on the sample's distribution and use and will encourage scientists from around the world to participate. 
The samples have entered China's first Lunar Sample Laboratory in Beijing, where they will be unsealed and processed for further research. The observatories said the research will help deepen humanity's knowledge of the moon and the evolutionary history of the solar system. 
Chang said the lunar samples have significant scientific meaning because the site where Chang'e 5drilled and scooped up the soil was new, as were the technologies applied. 
The Chang'e 5 probe, comprising four main components－an orbiter, lander, ascender and reentry capsule－was launched on Nov 24. Its lander-ascender combination touched down on Dec 1 in the Mons Rumker region of the moon's Oceanus Procellarum, Latin for Ocean of Storms, on the western edge of the near side of the moon. 
The landing site was on a vast volcanic plain that had never been sampled before, and the rocks and soil in the area are believed to be much younger than previous samples collected by the United States and the former Soviet Union. 
Scientists believe the new lunar samples, the first retrieved by humanity in 44 years, could help fill an important gap in their understanding of the moon's volcanic activity and evolution. 
"We will organize teams of scientists to work carefully, to not waste a single sample and to explore the infinite scientific value hidden behind each sample scientifically," Chang said. 
The CAS has played key roles in China's lunar exploration project and has participated in all the Chang'e missions. It is also responsible for developing many key supporting technologies, such as a ground application system and payload subsystem. 
Hou said Chang'e 5's success in bringing back the lunar samples made China the third country in the world to retrieve samples from the moon after the US and the former Soviet Union. 
The handing over of the samples to the CAS was both an honor and a great responsibility, he said, adding that all relevant departments at the academy will promote cooperation and strengthen collaborative research, conserve and use the lunar samples well and aim to produce significant scientific results. 
Scientists will also work to popularize science and stimulate innovation and creativity in society and vigorously carry forward the spirit of lunar exploration, he added. 
The China National Space Administration said at a news conference in Beijing on Friday that China welcomes joint research and is willing to engage in friendly, sincere cooperation with the US depending on the policy of the US government. 
It said the samples will be used in research, exhibited in museums, shared with international peers or be given as gifts to heads of state and dignitaries. Research will be the most important and primary use.
Chang'e 5 robotic probe,https://www.chinadaily.com.cn/a/202012/21/WS5fdf81cca31024ad0ba9ce26.html,,,Updated: 2020-12-21 00:50,
National Astronomical Observatories takes charge of lunar rocks, soil,https://www.chinadaily.com.cn/a/202012/19/WS5fddc98ba31024ad0ba9cd32.html,http://img2.chinadaily.com.cn/images/202012/19/5fddc98ba31024adbda936b6.jpeg,,By Zhang Yangfei | 
            chinadaily.com.cn |
            Updated: 2020-12-19 17:36,Hou Jianguo, right, president of the Chinese Academy of Sciences, presents a certificate of responsibility for lunar samples to Chang Jin, head of the National Astronomical Observatories of the Chinese Academy of Sciences, on Dec 19, 2020. [Photo by Xu Jingxing/chinadaily.com.cn] 
  
 
National Astronomical Observatories, a subsidiary of Chinese Academy of Sciences, has officially taken charge of the lunar rocks and soil brought back by China's Chang'e 5 robotic probe and will start research soon. 
A ceremony for receiving the lunar samples was held at the National Astronomical Observatories on Saturday morning shortly after the samples were handed over by Zhang Kejian, head of the China National Space Administration, to Hou Jianguo, CAS president. 
At the ceremony, Hou formally handed over the samples to Chang Jin, head of the National Astronomical Observatories, and also issued Chang a duty certificate. 
 
  
 
   Lunar samples in container are escorted to the handover ceremony on Dec 19, 2020. [Photo by Xu Jingxing/chinadaily.com.cn] 
  
 
The samples have now entered China's first Lunar Sample Laboratory in Beijing, where they will be unsealed and processed for further analytical research. The observatories said the research will help deepen mankind's knowledge of the moon and the evolutionary history of the solar system. 
Chang Jin said these lunar samples contain significant scientific meanings because the site where Chang'e 5 scooped the soil, an area near Mons Ruemker on the western edge of the moon's near side, had never been visited before Chang'e 5 and the technologies used were new. 
"We will organize teams of scientists to work carefully, not to waste a single sample materially and to explore the infinite scientific value hidden behind each sample scientifically," he said. 
Hou said the Chang'e 5 lunar probe's success in bringing back the lunar samples marks Chin's achievement in the return of extraterrestrial celestial body samples. It also is 44 years since the last time humans brought lunar samples back to Earth, making China the third country in the world to retrieve samples from the moon. 
 
  
 
   Young researchers witness the container of lunar samples entering the ceremony site on Dec 19, 2020. [Photo by Xu Jingxing/chinadaily.com.cn] 
  
 
The handover to CAS is both a noble honor and a great responsibility, Hou said, adding that all relevant departments at the academy will promote cooperation and strengthen collaborative research, conserve and use well the lunar samples, and aim to produce significant scientific results. 
Scientists also will work to popularize science and stimulate innovation and creativity in society and vigorously carry forward the spirit of lunar exploration, he added. 
CAS is one of the initiators, organizers and practitioners of China's lunar exploration project and has participated in missions from Chang'e 1 to Chang'e 5, and is responsible for developing many key supporting technologies, such as a ground application system and payload sub-system.
Chang'e-5 moon samples transferred to research teams,https://www.chinadaily.com.cn/a/202012/19/WS5fddb641a31024ad0ba9cd21.html,,,chinadaily.com.cn |
            Updated: 2020-12-19 16:13,Moon samples collected by China's Chang'e-5 probe have been transferred to the Chinese research teams Saturday morning.
Scientists will carry out the storage, analysis and research of the country's first samples collected from the extraterrestrial object.
Video by Xu Jingxing
Lunar rocks, soil brought back by Chang'e 5 handed over to scientists,https://www.chinadaily.com.cn/a/202012/19/WS5fdd6113a31024ad0ba9cca1.html,http://cds.chinadaily.com.cn/dams/capital/image/202012/19/5fdd60cbe4b0da9cd433bb21.jpeg,,By Zhao Lei | 
            chinadaily.com.cn |
            Updated: 2020-12-19 10:10,Chang'e 5's probe gathers samples on the moon on Dec 2, 2020. CNSA/XINHUA 
  
 
About 1,700 grams of lunar rocks and soil brought back by China's Chang'e 5 robotic probe were transferred to Chinese scientists for research on Saturday morning, according to the China National Space Administration. 
The samples were handed over by Zhang Kejian, head of the space administration, to Hou Jianguo, president of the Chinese Academy of Sciences, at a delivery ceremony in Beijing held by the space administration. 
The delivery marked the start of research into the samples, the administration said in a statement, adding that it will publish guidelines on the samples' distribution and use and will also encourage scientists from around the world to participate. 
The 8.2 metric ton spacecraft consisted of four main components-an orbiter, lander, ascender and reentry capsule. 
The probe separated into two parts - the orbiter-reentry capsule combination and the lander-ascender combination - while in lunar orbit on Nov 30. 
On Dec 1, the lander-ascender combination landed on the moon, becoming the world's third spacecraft to touch down on the lunar surface this century, after its predecessors - Chang'e 3 and 4. 
The collection operations finished on Dec 2, taking about 19 hours, which was much quicker than expected. Samples were packed into a vacuum container inside the ascender. 
During the process, the lander also unfurled the first free-standing Chinese national flag on the lunar surface. 
It linked up with the orbiting combination on Dec 6 and transferred the lunar samples into the reentry capsule. The ascender separated from the combination later that day and was commanded to impact on the moon on Dec 8. 
The combination made two orbital maneuvers over the weekend after traveling in a near-circular lunar orbit for nearly six days. After the maneuvers, the pair entered a moon-Earth transfer trajectory on Sunday and began to fly back toward Earth. 
The pair separated from each other early on Thursday morning, and the reentry capsule, laden with lunar samples, soon touched down on grassland on its preset landing site in Siziwang Banner of the Inner Mongolia autonomous region. 
The capsule was transported by plane to Beijing on Thursday afternoon, and was initially handled by experts at the China Academy of Space Technology. 
The mission was the first in the world in more than 40 years to bring lunar samples back to Earth, also making China the third country to achieve this feat after the United States and the former Soviet Union.
Hong Kong researchers help complete lunar sampling for Chang'e-5,https://www.chinadaily.com.cn/a/202012/18/WS5fdc1710a31024ad0ba9c9ef.html,http://img2.chinadaily.com.cn/images/202012/18/5fdc5e2da31024adbda913ba.jpeg,,Xinhua |
            Updated: 2020-12-18 10:42,HONG KONG - The Hong Kong Polytechnic University (PolyU) research team, which developed one of the key systems for China's first lunar sample return mission, has done more than 1,000 times of simulation to help complete the sampling, the team leader said on Thursday. 
The return capsule of Chang'e-5 probe touched down on Earth early Thursday, bringing back China's first samples collected from the moon. 
"Satisfied, excited, happy!" Yung Kai-leung, chair professor of Precision Engineering and associate head of Department of Industrial and Systems Engineering of PolyU, who led the research team, told the media that he stayed up until 3:00 am local time on Thursday to witness the return. 
Chang'e-5 probe adopts two methods of moon surface sampling, one uses a robotic arm for multiple-point surface sample collections, and the other is to drill underground. 
The PolyU-developed system, the "Surface Sampling and Packing System," was developed in collaboration with the China Academy of Space Technology. The PolyU team was tasked in 2011 to develop the system for lunar surface sampling, packaging and sealing.
Cavalry team given important role in space operation,https://global.chinadaily.com.cn/a/202012/18/WS5fdbf9d1a31024ad0ba9c864.html,http://img2.chinadaily.com.cn/images/202012/18/5fdbf9d1a31024adbda8e9b2.jpeg,Cavalry team given important role in space operation,China Daily |
          Updated: 2020-12-18 08:37,Militia cavalry patrols on Tuesday in the area where Chang'e 5's reentry capsule touched down in Siziwang Banner of the Inner Mongolia autonomous region on Thursday morning. [Photo/Xinhua] 
  
 
Being a member of the search team for the Chang'e 5 spacecraft's return filled 21-year-old Kang Hongyu with the type of pride that is undimmed despite freezing weather. 
Kang is a member of the militia cavalry team of Siziwang Banner of the Inner Mongolia autonomous region, where the capsule landed early on Thursday morning, bringing back soil and rock samples from the moon. 
Before the landing, ground support personnel and the recovery team were in place to ensure everything around the site was organized and the transfer of the capsule processed smoothly.
Electronic exoskeleton lightens recovery workers' load,https://www.chinadaily.com.cn/a/202012/18/WS5fdbf8fca31024ad0ba9c84a.html,http://img2.chinadaily.com.cn/images/202012/18/5fdbf8fca31024adbda8e8b0.jpeg,,By ZHAO LEI | 
            China Daily |
            Updated: 2020-12-18 08:34,The electronic exoskeleton used during Thursday's moon mission recovery helps users carry very heavy objects. It was developed by the 206th Institute under China Aerospace Science and Industry Corp Second Academy. [Photo provided to China Daily] 
  
 
During the pre-dawn search and recovery operation on Thursday for the reentry capsule of the Chang'e 5 robotic lunar probe, a futuristic machine provided some help to the recovery personnel. 
Electronic exoskeletons were worn by recovery workers and enabled each person to carry heavy equipment that they would not have been able to do using their own strength. 
With the help of the wearable machines, workers found it much easier to move heavy devices in strong winds and freezing precipitation between their helicopters and the reentry capsule's landing point on the snowy grasslands in Siziwang Banner of the Inner Mongolia autonomous region. 
They were also able to quickly install communications, lighting and a power supply around the capsule, largely thanks to the exoskeleton, according to a statement from its developer, the 206th Institute under China Aerospace Science and Industry Corp Second Academy. 
The statement quoted an unnamed recovery worker taking part in Thursday's operation as saying that it was exhausting for him to walk 20 to 30 meters through accumulations of snow without mechanical help. 
But after putting on the exoskeleton, it was no problem for him to traverse 100 meters at a quick pace with a load of some 50 kilograms, he said. 
Zhang Lijian, the exoskeleton's deputy chief designer, said Thursday's recovery marked the first time an exoskeleton had been used in any space-related mission anywhere. 
He said his product is capable of saving as much as 60 percent of its wearer's physical strength when he or she moves hefty articles. 
It also can operate for as long as 4 hours at a time, and can function well in temperatures ranging from -40 C to 70 C. 
Another designer, Liu Hao, said that it allows a user to independently transport weighty loads that would normally require two people.
China to share access to moon 'treasures' with others,https://www.chinadaily.com.cn/a/202012/18/WS5fdbf893a31024ad0ba9c846.html,http://img2.chinadaily.com.cn/images/202012/18/5fdc14fca31024adbda8fe9a.jpeg,,By ZHANG ZHIHAO | 
            China Daily |
            Updated: 2020-12-18 08:32,The lander-ascender combination of Chang'e 5 robotic lunar probe finished gathering lunar samples and packed them in a vacuum container on Dec 2. [Photo provided to China Daily] 
  
 
China's space agency will cooperate with other countries, based on the principles of fairness and shared benefits, with regard to the lunar soil samples collected by Chang'e 5, China National Space Administration said on Thursday. 
Xu Hongliang, spokesman for the administration, said at a news briefing hosted by the State Council Information Office that it is the first time in 44 years that humanity has retrieved soil samples from the moon, so many space agencies around the world are paying close attention to the feat. 
Many foreign space agencies have sent congratulatory letters to China and expressed their wish to conduct joint research. 
"We are very welcoming (of joint research)," Xu said. 
China National Space Administration has signed over 140 cooperation agreements with more than 40 countries, and is proactively participating in 18 international organizations. 
"The lunar sample is the shared treasure of mankind. We are willing to conduct cooperation with international peers on the basis of fairness and shared benefits," he said, adding that agencies in China will issue guidelines on how samples will be studied and shared. 
Wu Yanhua, deputy director of China National Space Administration, said China is willing to conduct friendly and sincere cooperation with the United States, but NASA and other official agencies from the US have been prohibited from collaborating with their Chinese peers since 2011. 
"Whether cooperation can take place depends on the policy of the US government," he said. 
Wu said the lunar soil samples will be used in three ways: research, museum exhibitions and to be shared with international peers or be given as gifts to heads of state and dignitaries. But research will remain the most important and primary use of the valuable samples, he added. 
Li Chunlai, a researcher from the National Astronomical Observatories of the Chinese Academy of Sciences, said the samples China collected are from a new excavation site on the moon, making them one-of-a-kind specimens in studying the geological evolution of the moon.
Success of lunar mission hailed,https://www.chinadaily.com.cn/a/202012/18/WS5fdbe572a31024ad0ba9c7e6.html,http://img2.chinadaily.com.cn/images/202012/18/5fdc1548a31024adbda8ff05.jpeg,,By ZHAO LEI | 
            CHINA DAILY |
            Updated: 2020-12-18 07:10,Technicians check the Chang'e 5 reentry capsule after it touched down at its preset landing site in Siziwang Banner of the Inner Mongolia autonomous region on Thursday. [Photo by Wang Jiangbo/For China Daily] 
  
 
President extends congratulations to all participants in Chang'e 5 space program 
President Xi Jinping sent a congratulatory message on Thursday on the success of the Chang'e 5 mission, China's most sophisticated and challenging space adventure, which has brought back the world's first lunar samples in more than 40 years. 
On behalf of the Communist Party of China Central Committee, the State Council and the Central Military Commission, Xi extended warm congratulations and sincere greetings to all participants in the landmark mission. 
Xi said the Chang'e 5 mission, China's most complicated space project, has achieved the Chinese space industry's first extraterrestrial sampling and returning. It is the latest achievement by China's system, which is characterized by its ability to mobilize all available resources to overcome difficulties and achieve its goals, and also marks a major step forward in the country's space industry, he said in the letter. 
The mission's results will contribute to deepening mankind's understanding of the origin of the moon and the evolution of the solar system, he noted. 
"Your extraordinary feats will be enshrined in the memory of our motherland and the people," Xi said in the letter, referring to those involved in the mission. 
Noting that there is no end for space exploration, the president expressed his hope that the mission's workers carry forward the lunar exploration spirit in order to embark on interplanetary expeditions. 
He encouraged them to continue to build the country into a major power in space, make new contributions to national rejuvenation, and give a stronger boost to the peaceful use of space and the building of a shared future for humanity.
Ten photos from across China: Dec 11 – 17,https://global.chinadaily.com.cn/a/202012/18/WS5fdbde44a31024ad0ba9c7cd.html,http://img2.chinadaily.com.cn/images/202012/18/5fdc11f2a31024adbda8fc6b.jpeg,Ten photos from across China: Dec 11 – 17,chinadaily.com.cn |
          Updated: 2020-12-18 06:40,Train attendees take part in an etiquette training program in Yinchuan, Northwest China's Ningxia Hui autonomous region, Dec 11, 2020. The Yinchuan-Xi'an high-speed railway is about to be put into service. [Photo/Xinhua]
Mission accomplished, now on to the next,https://epaper.chinadaily.com.cn/a/202012/18/WS5fdbe89fa31099a234352a1b.html,,,China Daily Global |
            Updated: 2020-12-18 00:00,The Chang'e 5 lunar mission has been declared a complete success after the reentry capsule carrying rock and soil samples from the moon landed safely in the designated area early on Thursday. 
 Congratulations to all those who have participated in and contributed to this groundbreaking accomplishment. This is no doubt a solid step forward for the indigenous space industry, and potentially of great significance internationally. 
 During the mission, Chang'e 5 accomplished a series of firsts for the country's space program－first collecting of samples from the moon, takeoff from surface of the moon, docking in lunar orbit, and returning with samples－and the spacecraft's return marked the first time scientists have obtained fresh samples of lunar rocks since 1976. It has put the perfect finishing touch to the Chinese lunar exploration trilogy of "orbiting, landing, returning". 
 Meanwhile, as the most complicated systems engineering ever attempted by the domestic space industry, it has reportedly achieved a series of key technological innovations and breakthroughs that will greatly facilitate future lunar and interstellar missions. 
 It was therefore a mission of milestone significance, one that represented "a great step forward for China's space industry", as President Xi Jinping said in a statement read out at the Beijing Aerospace Control Center. Industry insiders say it is comparable to that of the country's 1970 success in sending its first-ever man-made satellite into space, which announced the dawn of the space age in China. The Chang'e 5 mission means China has laid a solid foundation for the country's future plans for a permanent space station, manned missions to the moon and even Mars. Multiple interstellar missions have already been planned for the next decade. 
 More interestingly, industry sources have disclosed that the planned Chinese lunar research station, which is a major goal of future Chinese lunar exploration, will be built "in an open and cooperative manner". The proposal has reportedly received positive responses from a number of countries and international organizations. This shows Chinese space industry's development is turning from independent indigenous endeavors to "all-around opening-up and cooperation". 
 Speaking of lessons to be learned, while once again showing that the centralized mobilization mechanisms can harness the necessary resources, at the end of the day, it is about perseverance paying dividends. Everything would have been just castles in the air had it not been down-to-earth, no-nonsense, step-by-step approach generations of space industry workers have demonstrated for decades. 
 It didn't matter to them this had been done more than four decades back by others. They knew the country had to blaze its own trail in order to catch up. 
 More than anything else, it is that perseverance that has won the space industry the solid standing it can now take pride in.
Chang'e 5 reentry capsule arrives at CASC,https://global.chinadaily.com.cn/a/202012/17/WS5fdb656ca31024ad0ba9c7b1.html,http://img2.chinadaily.com.cn/images/202012/17/5fdb656ca31024adbda8de14.jpeg,,,The Chang'e 5 reentry capsule arrives at China Aerospace Science and Technology Corporation at 8pm on Thursday. The capsule touched down at its preset landing site in Siziwang Banner of the Inner Mongolia autonomous region at 1:59 am. 
Video: Xu Jingxing
Mission accomplished, now on to the next: China Daily editorial,https://global.chinadaily.com.cn/a/202012/17/WS5fdb5097a31024ad0ba9c7a7.html,http://img2.chinadaily.com.cn/images/202012/17/5fdb5097a31024adbda8dcba.jpeg,,,A graphic simulation shows the orbiter and returner combination of China's Chang'e-5 probe after its separation from the ascender. [Photo/CNSA] 
  
 
The Chang'e 5 lunar mission has been declared a complete success after the reentry capsule carrying rock and soil samples from the moon landed safely in the designated area early on Thursday. 
Congratulations to all those who have participated in and contributed to this groundbreaking accomplishment. This is no doubt a solid step forward for the indigenous space industry, and potentially of great significance internationally. 
During the mission, Chang'e 5 accomplished a series of firsts for the country's space program — first collecting of samples from the moon, takeoff from surface of the moon, docking in lunar orbit, and returning with samples — and the spacecraft's return marked the first time scientists have obtained fresh samples of lunar rocks since 1976. It has put the perfect finishing touch to the Chinese lunar exploration trilogy of "orbiting, landing, returning". 
Meanwhile, as the most complicated systems engineering ever attempted by the domestic space industry, it has reportedly achieved a series of key technological innovations and breakthroughs that will greatly facilitate future lunar and interstellar missions. 
It was therefore a mission of milestone significance, one that represented "a great step forward for China's space industry", as President Xi Jinping said in a statement read out at the Beijing Aerospace Control Center. Industry insiders say it is comparable to that of the country's 1970 success in sending its first-ever man-made satellite into space, which announced the dawn of the space age in China. The Chang'e 5 mission means China has laid a solid foundation for the country's future plans for a permanent space station, manned missions to the moon and even Mars. Multiple interstellar missions have already been planned for the next decade. 
More interestingly, industry sources have disclosed that the planned Chinese lunar research station, which is a major goal of future Chinese lunar exploration, will be built "in an open and cooperative manner". The proposal has reportedly received positive responses from a number of countries and international organizations. This shows Chinese space industry's development is turning from independent indigenous endeavors to "all-around opening-up and cooperation". 
Speaking of lessons to be learned, while once again showing that the centralized mobilization mechanisms can harness the necessary resources, at the end of the day, it is about perseverance paying dividends. Everything would have been just castles in the air had it not been down-to-earth, no-nonsense, step-by-step approach generations of space industry workers have demonstrated for decades. 
It didn't matter to them this had been done more than four decades back by others. They knew the country had to blaze its own trail in order to catch up. 
More than anything else, it is that perseverance that has won the space industry the solid standing it can now take pride in.
China to encourage international cooperation on moon research,https://www.chinadaily.com.cn/a/202012/17/WS5fdb344ca31024ad0ba9c77e.html,http://img2.chinadaily.com.cn/images/202012/17/5fdb344ca31024adbda8d9d6.png,,Xinhua |
            Updated: 2020-12-17 18:34,The red five-star national flag of the People's Republic of China is seen on the moon in this simulated image. [Photo provided to chinadaily.com.cn] 
  
 
BEIJING - China will invite more scientists around the world to join in moon research in a bid to achieve more scientific results, according to an official from the China National Space Administration (CNSA). 
China will solicit cooperation proposals extensively in accordance with regulations on the management of lunar samples and data, said Wu Yanhua, vice administrator of the CNSA, Thursday at a press conference in Bejing. 
In the Chang'e-5 mission, China carried out coordination and cooperation with countries and international organizations including the European Space Agency, Argentina, Namibia and Pakistan, in space tracking and control, Wu added.
Rabbit or fox? Unknown animal near Chang'e 5 stirs curiosity,https://global.chinadaily.com.cn/a/202012/17/WS5fdb215da31024ad0ba9c746.html,http://img2.chinadaily.com.cn/images/202012/17/5fdb2432a31024adbda8d572.gif,,,The reentry capsule of Chang'e 5 lunar mission returned to Earth on Thursday. The infrared display shows a small animal running in front of the spacecraft. [Photo/CCTV news] 
  
 
The reentry capsule of China's Chang'e-5 lunar mission successfully returned home on Thursday after weeks of space travel. A video clip of a small animal passing the probe went viral online. 
Quite a few internet users left comments such as "So cute! Is it Chang'e's pet Yutu?" In ancient Chinese mythology, Yutu is the white pet rabbit of the lunar goddess Chang'e. 
The animal was captured by an infrared camera equipped on an aircraft during the recovery mission. "As long as it produces heat, it can be captured," said Liu Pengfei, a commander at the landing site. 
So what animal do you think it is? A rabbit like Yutu, or something else?
Factbox: Timeline of China's lunar exploration,https://global.chinadaily.com.cn/a/202012/17/WS5fdb192da31024ad0ba9c717.html,http://img2.chinadaily.com.cn/images/202012/17/5fdb192da31024adbda8c94e.png,,,The red five-star national flag of the People's Republic of China is seen on the moon in this simulated image. [Photo provided to chinadaily.com.cn] 
  
 
BEIJING - The return capsule of China's Chang'e-5 probe touched down on Earth in the early hours of Thursday, bringing back the country's first samples collected from the moon. 
It marks a successful conclusion of China's three-step lunar exploration program of orbiting, landing and bringing back samples, which began in 2004. 
The following are some key facts about China's lunar exploration. 
PREPARATION 
-- In 1998, the Commission for Science, Technology and Industry for National Defense began planning the lunar mission, tackling major scientific and technological problems. 
-- In 2004, the lunar orbiter project was formally established, and the mission was named "Project Chang'e" after the mythical Chinese goddess who flew to the moon. 
CHANG'E-1 
-- On Oct 24, 2007, China launched Chang'e-1, its first lunar probe, making China the fifth country to develop and launch a lunar probe on its own. 
-- Orbiting 200 km above the moon, Chang'e-1 mapped 3D images of the lunar surface, analyzed the distribution of elements, measured the depth of lunar soil, and explored the environment between Earth and the moon. 
-- On March 1, 2009, Chang'e-1 made a controlled crash on the lunar surface after orbiting the moon for about 16 months. 
CHANG'E-2 
-- On Oct 1, 2010, Chang'e-2 was sent into space. It took pictures of Sinus Iridium, or the Bay of Rainbows, the proposed landing site of the Chang'e-3. 
-- On April 1, 2011, Chang'e-2 completed all six engineering objectives and four scientific missions. Its design lifetime expired. 
-- On Dec 13, 2012, Chang'e-2, in deep space 7 million km away from Earth, flew by and surveyed the Toutatis asteroid. It then continued into deep space, becoming a man-made asteroid in the solar system. 
CHANG'E-3 
-- On Dec 2, 2013, China launched the Chang'e-3 probe with its first moon rover aboard. 
-- On Dec 14, 2013, Chang'e-3 landed on the moon, marking the first time that China has sent a spacecraft to soft land on the surface of an extraterrestrial body. 
-- The Chang'e-3 included a lander and a moon rover called Yutu (Jade Rabbit), which took photos of each other. The probe acquired a geological profile of the moon, and discovered a new kind of lunar rock. 
TEST CRAFT FOR CHANG'E-5 
-- On Oct 24, 2014, China launched an experimental spacecraft, comprising a re-entry capsule and a service module, to test technologies to be used on Chang'e-5. 
-- On Nov 1, 2014, the return capsule touched down at the designated landing area in Siziwang Banner, North China's Inner Mongolia autonomous region. 
-- The service module flew back to orbit the moon for further tests and reached the L2 point of the Earth-Moon system to conduct experiments. 
CHANG'E-4 
-- On May 21, 2018, China launched a relay satellite named Queqiao (Magpie Bridge) to set up a communication link between Earth and the moon's far side. 
-- The Chang'e-4 probe, launched on Dec 8, 2018, made the first-ever soft landing on the Von Karman Crater in the South Pole-Aitken Basin on the far side of the moon on Jan 3, 2019. 
-- Chang'e-4 includes a lander and a moon rover called Yutu-2, or Jade Rabbit-2. The rover Yutu-2 has far exceeded its three-month design lifespan, becoming the longest-working lunar rover on the moon. As of Nov 23, Yutu-2 has traveled 589.6 meters on the moon. 
CHANG'E-5 
-- On Nov 24, China launched the Chang'e-5 probe that comprises an orbiter, a lander, an ascender and a returner. 
-- On Dec 1, the lander-ascender combination of Chang'e-5 successfully landed on the near side of the moon and started sampling. 
-- On Dec 3, the ascender of Chang'e-5 took off from the lunar surface and entered the preset lunar orbit with lunar samples. 
-- On Dec 6, the ascender successfully rendezvoused and docked with the orbiter-returner combination in lunar orbit, and transferred the samples to the returner. 
-- On Dec 17, the returner of the Chang'e-5 probe separated from the orbiter and successfully landed in Siziwang Banner, Inner Mongolia autonomous region.
Dec 17 2020,https://www.chinadaily.com.cn/a/202012/17/WS5fdacd4da31024ad0ba9c638.html,,,chinadaily.com.cn |
            Updated: 2020-12-17 11:15,Chang'e-5 mission is another major feat in overcoming difficulties by giving full play to the advantages of the new nationwide system."
Chang'e 5: A space odyssey,https://www.chinadaily.com.cn/a/202012/17/WS5fdac4f4a31024ad0ba9c5a9.html,,,,
China's new samples a fresh start for lunar research, space exploration,https://global.chinadaily.com.cn/a/202012/17/WS5fdaa8f2a31024ad0ba9c47f.html,http://img2.chinadaily.com.cn/images/202012/17/5fdaa8f2a31024adbda8a1e5.jpeg,,,A graphic simulation shows the orbiter and returner combination of China's Chang'e-5 probe after its separation from the ascender. [Photo/CNSA] 
  
 
The successful re-entry and landing of the Chang'e-5 capsule on Thursday has enabled China to obtain its first lunar samples, marking a new start for the moon and planetary research. 
The major goal of Chang'e-5 was to get things back. This will improve understanding of the state, temperature, material content and other important information of the moon. 
No matter how far China goes into the space, it always stays true to its original target -- unveiling the secrets of the universe and contributing to humanity's peaceful use of space. 
The Chang'e-5 probe, comprising an orbiter, a lander, an ascender and a returner, was launched on Nov. 24. Its lander-ascender combination touched down on the north of the Mons Rumker in Oceanus Procellarum, also known as the Ocean of Storms, on Dec. 1, where it used drills to collect subsurface samples and a robotic arm to grab samples directly from the surface. 
The landing site was wisely picked. Mons Rumker, never sampled before, is geologically younger than the sampling areas of the U.S. and the Soviet missions. Scientists believe the new samples could help fill an important gap in their understanding of the moon's volcanic activity and evolution. 
Adopting a complicated technological approach, the Chang'e-5 mission overcame many technological challenges, including China's first spacecraft liftoff from an extraterrestrial body and first unmanned rendezvous and docking in lunar orbit. 
China views these efforts as part of the world's lunar exploration. It chose a different landing site and is promising to share its samples to enrich knowledge about the moon. Some foreign scientists have shown special interest. 
The exploration is not for commercial purposes, but for international scientific research. Humanity shall explore the moon together, as it will eventually involve large projects requiring international cooperation. 
The mission will lay an important foundation for China's future manned lunar landing and deep space exploration. Next, China plans to explore the South Pole of the moon for water-ice resources and is considering an initiative for joint efforts to build an international lunar research station. 
Rocket pioneer Konstantin E. Tsiolkovsky once said Earth is the cradle of humanity, but one cannot remain in the cradle forever. Almost a century later, humans have taken only a few steps forward into the space, let alone the vast universe. 
No one knows what risks Earth will face in the future, and a "backup planet" is yet to be found. It might be too remote to think about problems like a doomsday crisis and interstellar migration, but it will be promising for humanity if competent and responsible countries, including China, continue to develop space technologies and promote space exploration.
China's lunar endeavor docks with world's shared space dream,https://global.chinadaily.com.cn/a/202012/17/WS5fdaa8b1a31024ad0ba9c47b.html,http://img2.chinadaily.com.cn/images/202012/17/5fdaa8b1a31024adbda8a161.png,,,An illustration shows the orbital transfer injection by Chang'e 5's orbiter-reentry capsule combination. [Photo provided to chinadaily.com.cn] 
  
 
In ancient Chinese mythology, the fairy lady Chang'e flew to the Moon alone, became a goddess up there, and never returned home. 
On Thursday, China's lunar probe Chang'e-5 successfully touched down in north China's Inner Mongolia Autonomous Region after more than 20 days of exploration of the earth's only natural satellite some 400,000 km away, and brought home the first batch of lunar surface samples in 44 years since the Soviet Luna 24 probe in 1976. 
As China has eventually completed its 16-year-long Lunar Exploration Program, part of the country's Chang'e Project, it has accomplished a raft of technological breakthroughs during the landmark space voyage. 
For example, China has enabled a spacecraft to collect soil sample of the Moon automatically, lifted off from the extraterrestrial body and docked with the probe's orbiter-returner in lunar orbit before heading back to Earth. 
It has been a bumper year for China's aerospace technological innovation as it also saw the completion of a nearly 30-year-long deployment of the BeiDou-3 Navigation Satellite System (BDS). The BDS is now offering free service for global users. 
China's lunar adventure also marks a bold new step of the human race to get better understanding of the Moon and to decode the secrets of the outer space. 
To date, countries worldwide have launched about 130 manned or unmanned missions to the Moon in total. The early exploration in the 1960s and 1970s was characterized by the space race between the United States and the former Soviet Union. The second wave of exploration started in the 21st century after scientists found in the 1990s that there might be water on the moon. 
The Chang'e-5 landed in an unexplored area of the Moon called Oceanus Procellarum, or the Ocean of Storms. There, the soil and rock samples the Chinese robotic lander has retrieved are much younger than those taken by other countries in their previous lunar missions in terms of billion of years. This could help humankind solve more mysteries of lunar history. 
Although the fairy tale of Chang'e has been passed down from one generation of Chinese to another for more than a millennium, China is a latecomer in space adventure. 
Yet in recent years, it is catching up fast, and has become a pioneer in many aspects. This year, China has commenced its daring marching to Mars by launching its Mars probe Tianwen-1. 
After many months of flying into the deep space, the probe has already travelled more than 100 million km away from Earth, and is scheduled to enter Martian orbit in February next year. 
Moreover, the historic success of the Chang'e-5 mission also represents China's latest attempt to contribute to international space cooperation. 
As China's Foreign Ministry Spokesperson Hua Chunying said at a recent regular press conference, China is committed to the peaceful use of the outer space and has been conducting relevant exchanges and cooperation to share aerospace progress with other countries. 
After completing the rendezvous and docking mission, the ascender of Chang'e-5 landed on the Moon so that it will not become space debris that could obstruct follow-up lunar exploration probes. 
China embraces openness and cooperation responsibly because it believes that outer space is not the domain of a single country and belongs to all humankind. 
It is regrettable to see that some major countries are pushing forward controversial accord that allows signatories or companies to create exclusive "safety zones" on the Moon, and adopting strategies to accelerate the militarization of space. Any of such self-dealing efforts to pursue space hegemony should be firmly rejected. 
Exploring mysteries of the universe has always been a shared aspiration of all humanity since ancient times when human ancestors started to gaze upon the starlit skies at night. 
As the human race continues to march into the space, the Moon will be an outpost for those future adventures. And in those coming epic expeditions, China stands ready as a partner for all.
Xi congratulates complete success of Chang'e-5 mission,https://www.chinadaily.com.cn/a/202012/17/WS5fda893ea31024ad0ba9c3df.html,http://img2.chinadaily.com.cn/images/202012/17/5fdac4c4a31024adbda8b4c4.png,Xi congratulates complete success of Chang'e-5 mission,Xinhua |
          Updated: 2020-12-17 06:25,The red five-star national flag of the People's Republic of China is seen on the moon in this simulated image. [Photo provided to chinadaily.com.cn] 
  
 
BEIJING - President Xi Jinping on Thursday congratulated the complete success of the Chang'e-5 mission that brings back the country's first samples collected from the moon. 
On behalf of the Communist Party of China (CPC) Central Committee, the State Council and the Central Military Commission (CMC), Xi, also general secretary of the CPC Central Committee and chairman of the CMC, extended warm congratulations and sincere greetings to all members who participated in the Chang'e-5 mission in a congratulatory message.
Chang'e 5 returns home with lunar samples,https://global.chinadaily.com.cn/a/202012/17/WS5fda4ed3a31024ad0ba9c3d5.html,http://img2.chinadaily.com.cn/images/202012/17/5fdac475a31024adbda8b3e8.jpeg,Chang'e 5 returns home with lunar samples,By ZHAO LEI | 
          chinadaily.com.cn |
          Updated: 2020-12-17 02:15,A recovery staff member works at the landing site of the return capsule of Chang'e-5 probe in Siziwang banner, North China's Inner Mongolia autonomous region, on Dec 17, 2020. [Photo by Wang Jiangbo/For China Daily] 
  
 
China's most sophisticated and challenging space adventure – the Chang'e 5 robotic lunar mission – ended successfully early Thursday morning with its load of rocks and dust from the moon landing on the grasslands in northern China. 
The China National Space Administration said in a statement that Chang'e 5's reentry capsule touched down on its preset landing site in Siziwang banner of the Inner Mongolia autonomous region at 1:59 am. 
The recovery team will make initial processing of the capsule and then use a plane to transport it to Beijing where it will be opened for technicians to remove the container holding lunar samples, the administration said. 
The reentry and landing started around 1 am when mission controllers uploaded high-accuracy navigation data to the orbiter-reentry capsule combination that was traveling around the Earth.
Lunar probe completes 2nd orbital correction,https://global.chinadaily.com.cn/a/202012/16/WS5fd99c29a31024ad0ba9c2ef.html,http://img2.chinadaily.com.cn/images/202012/16/5fd99c29a31024adbda889c5.png,,,An illustration shows the orbital transfer injection by Chang'e 5's orbiter-reentry capsule combination. [Photo provided to chinadaily.com.cn] 
  
 
The Chang'e 5 probe made its second orbital correction on Wednesday morning on its way back to Earth, according to the China National Space Administration. 
The orbiter-reentry capsule combination activated two 25-newton-thrust engines at 9:15 am. The engines were operational for about 8 seconds and completed the maneuver, the administration said in a statement. 
The first correction was made on Monday morning. 
The combination conducted two orbital injection operations over the weekend after traveling in a near-circular lunar orbit for nearly six days. After the injection maneuvers, the pair entered a moon-Earth transfer trajectory. 
The reentry capsule is carrying about 2 kilograms of lunar rocks and soil. 
After arriving in Earth's orbit, the combination will break up and the reentry capsule will conduct a series of complicated maneuvers before landing at a designated site on the grasslands in Siziwang Banner of North China's Inner Mongolia autonomous region. 
Chang'e 5, China's largest and most sophisticated lunar probe, consisted of four main components; an orbiter, lander, ascender and reentry capsule. The spacecraft was launched by a Long March 5 heavy-lift carrier rocket early on Nov 24 at the Wenchang Space Launch Center in Hainan province, setting out on China's most challenging lunar mission. 
If successful, it will be the first time lunar samples have been brought back to Earth since 1976, and China will become only the third country to do so after the United States and the former Soviet Union.
Lunar probe prepares for final mission,https://www.chinadaily.com.cn/a/202012/16/WS5fd943faa31024ad0ba9c05f.html,http://img2.chinadaily.com.cn/images/202012/16/5fd94d8ca31024adbda86de0.jpeg,,By ZHAO LEI | 
            China Daily |
            Updated: 2020-12-16 07:17,Photo taken at Beijing Aerospace Control Center (BACC) in Beijing on Dec 1, 2020 shows the Chang'e 5 spacecraft landing on the moon. [Photo/Xinhua] 
  
 
Chang'e 5 reentry capsule carrying moon rocks and soil to land in Inner Mongolia 
Lunar rocks and soil collected by China's Chang'e 5 robotic mission will soon land on the snow-covered grasslands of Siziwang Banner in the Inner Mongolia autonomous region, the Jiuquan Satellite Launch Center, which governs the landing site, said. 
All preparations have been made and personnel are ready to welcome the returning reentry capsule containing the precious samples, the center said in a statement on Tuesday afternoon. 
A host of factors, including the reentry capsule's small size and its unique descending pattern, the thick snow and extremely low temperatures, as well as the fact that the vehicle is scheduled to touch down at night, will cause more difficulties than previous search and recovery operations, it said. 
"The capsule's volume is about 14 percent that of our manned spaceship, but the area that it may land in is 16 times greater than that of previous manned missions," the center explained. 
Recovery workers have performed several full-element exercises and have also thoroughly mapped the landing area. 
Bian Hancheng, technical head of the recovery team from the center, said the reentry capsule was designed to adopt a special method to return to the ground. Because spacecraft flying back from the moon are traveling faster than those reentering from Earth orbit, the capsule will bounce off the atmosphere once to help it decelerate before making a final, fiery plunge to Earth. 
This method is characterized by challenges to the capsule's flight control systems and a much larger landing area, he added. 
Yu Dengyun, deputy chief designer of China's lunar exploration program, said the ultrafast speed during the reentry process will verify the probe's aerodynamic design, heat-resistant materials and flight control system. 
Chang'e 5, China's largest and most sophisticated lunar probe, has four main components: an orbiter, lander, ascender and reentry capsule. The spacecraft was launched by a Long March 5 heavy-lift carrier rocket early on Nov 24 at the Wenchang Space Launch Center in Hainan province, setting out on the country's most challenging lunar adventure and the world's first mission since 1976 to bring lunar samples back to Earth. 
Late on Dec 1, the lander-ascender combination landed on the moon, becoming the third spacecraft to touch down on the lunar surface this century after its predecessors－Chang'e 3 and 4. Shortly after landing, they began to fulfill their major tasks－to use a drill to obtain underground samples and then use a mechanical arm to scoop up surface soil. Samples were packed into a vacuum container inside the ascender. 
The ascender lifted itself into an elliptical lunar orbit late on Dec 3. It rendezvoused and docked with the orbiter-reentry capsule combination early on Dec 6 and transferred the lunar samples into the capsule. The ascender separated from the combination later that day and was commanded to land on the moon on Dec 8. 
The orbiter-reentry combination made two orbital injection operations over the weekend after traveling in a near-circular lunar orbit for nearly six days. After the injection maneuvers, the pair entered a moon-Earth transfer trajectory and began to fly back toward Earth. 
zhaolei@chinadaily.com.cn
North China readies for homecoming of Chang'e-5's capsule,https://www.chinadaily.com.cn/a/202012/15/WS5fd8aa3fa31024ad0ba9c00e.html,http://img2.chinadaily.com.cn/images/202012/15/5fd8abb5a31024adbda865e4.png,,Xinhua |
            Updated: 2020-12-15 20:21,An illustration shows the orbital transfer injection by Chang'e 5's orbiter-reentry capsule combination. [Photo provided to chinadaily.com.cn] 
  
 
BEIJING -- As the Chang'e-5 probe will bring moon samples back to Earth, its preset landing site in Siziwang Banner in North China's Inner Mongolia Autonomous Region is ready for its homecoming, according to the search and retrieval team of the mission on Tuesday.
Chang'e 5 makes orbital correction on way back to Earth,https://www.chinadaily.com.cn/a/202012/14/WS5fd6e17fa31024ad0ba9bafb.html,http://img2.chinadaily.com.cn/images/202012/14/5fd70795a31024adbda81907.png,,By ZHAO LEI | 
            chinadaily.com.cn |
            Updated: 2020-12-14 11:52,An illustration shows the orbital transfer injection by Chang'e 5's orbiter-reentry capsule combination. [Photo provided to chinadaily.com.cn] 
  
 
The Chang'e 5 probe made its first orbital correction on Monday morning on its way back to Earth, according to the China National Space Administration. 
The orbiter-reentry capsule combination activated two 25-newton-thrust engines at 11:13 am. The engines were operational for 28 seconds and completed the maneuver, the administration said in a statement. 
The combination made two orbital injection operations over the weekend after traveling in a near-circular lunar orbit for nearly six days. After the injection maneuvers, the pair entered a moon-Earth transfer trajectory. 
The reentry capsule is carrying about 2 kilograms of lunar rocks and soil. 
After arriving in Earth's orbit, the combination will break up and the reentry capsule will conduct a series of complicated maneuvers before landing at a designated site in North China's Inner Mongolia autonomous region. The capsule is expected to land in the coming days. 
Chang'e 5, China's largest and most sophisticated lunar probe, consisted of four main components; an orbiter, lander, ascender and reentry capsule. The spacecraft was launched by a Long March 5 heavy-lift carrier rocket early on Nov 24 at the Wenchang Space Launch Center in Hainan province, setting out on China's most challenging lunar mission. 
If successful, it will be the first time lunar samples have been brought back to Earth since 1976, and China will become only the third country to do so after the United States and the former Soviet Union.
Chang'e 5 in moon-to-Earth trajectory,https://epaper.chinadaily.com.cn/a/202012/14/WS5fd6b4bca31099a234352824.html,,,By ZHAO LEI | 
            China Daily Global |
            Updated: 2020-12-14 00:00,Capsule combination of lunar probe journeys home toward completion of landmark mission

          
          The orbiter-reentry capsule combination of China's Chang'e 5 robotic probe has started its journey back to Earth, moving closer to the completion of its landmark mission, according to the China National Space Administration.
The administration said in a statement on Sunday that the combination began to carry out its second moon-Earth transfer injection maneuver at 9:51 am, activating four 150-newton-thrust engines at an altitude of about 230 kilometers above the lunar surface. The engines worked for about 22 minutes, moving the pair into a moon-Earth transfer trajectory.
The duo made the first injection operation on Saturday morning after traveling in a near-circular lunar orbit for nearly six days.
The agency noted that the combination will perform midcourse corrections during its flight back to Earth before the final separation.
There are about 2 kilograms of lunar rocks and soil contained in the reentry capsule.
After arriving in an Earth orbit, the pair will break up in due course, and the reentry capsule will conduct a series of complicated maneuvers to return to a preset landing site in North China's Inner Mongolia autonomous region in the coming days.
Chang'e 5, China's largest and most sophisticated lunar probe, consisted of four main components－an orbiter, lander, ascender and reentry capsule. The spacecraft was launched by a Long March 5 heavy-lift carrier rocket early on Nov 24 at the Wenchang Space Launch Center in Hainan province, setting out on China's most challenging lunar adventure and the world's first mission since 1976 to bring lunar samples to Earth.
The probe separated into two parts－the orbiter-reentry capsule combination and the lander-ascender combination－while in lunar orbit on Nov 30.
On Dec 1, the lander-ascender combination landed on the moon, becoming the world's third spacecraft to touch down on the lunar surface this century after its predecessors－Chang'e 3 and 4.Shortly after the landing, the probe soon began to use a drill to obtain underground samples from 2 meters beneath the surface.
It completed the underground operation on Dec 2, and then started to use a mechanical arm to scoop up surface dirt.
All collection and packing processes concluded much sooner than expected, and the samples were then packed into a vacuum container inside the ascender.
The ascender activated an engine on Dec 3 to lift itself into an elliptical lunar orbit to prepare for docking with the reentry capsule, marking the first time a Chinese spacecraft had blasted off from an extraterrestrial body.
It rendezvoused and docked with the orbiter-reentry capsule combination on Dec 6 and then transferred lunar samples into the capsule.
The operation has become the first automated linkup for any spacecraft in lunar orbit.
The last time two components of a spacecraft rendezvoused and docked with each other in lunar orbit was in December 1972 during the final Apollo mission, and that was monitored and controlled by astronauts.
The ascender then separated from the combination. It was commanded to impact on the moon on Tuesday morning.
If successful, the highly sophisticated Chang'e 5 mission would be the first in more than 40 years to bring lunar samples to Earth, and will make China the third country to do so after the United States and the former Soviet Union.
zhaolei@chinadaily.com.cn
Chang'e 5 makes 1st moon-Earth transfer injection maneuver to return home,https://www.chinadaily.com.cn/a/202012/12/WS5fd44000a31024ad0ba9b6de.html,http://img2.chinadaily.com.cn/images/202012/12/5fd44694a31024adbda7c1eb.png,,By Zhao Lei | 
            chinadaily.com.cn |
            Updated: 2020-12-12 11:58,An illustration shows the orbital transfer injection by Chang'e 5's orbiter-reentry capsule combination. [Photo provided to chinadaily.com.cn] 
  
 
The orbiter-reentry capsule combination of China's Chang'e 5 robotic probe carried out its first moon-Earth transfer injection maneuver on Saturday morning, placing itself in an elliptical lunar orbit, according to China National Space Administration. 
The combination had been traveling in a near-circular lunar orbit for nearly six days before conducting the maneuver, which is intended to enable the spacecraft to shift toward a moon-Earth transfer trajectory, the administration said in a statement. 
It added that the combination will perform a second injection in due course to get away from the moon's gravity and finally enter its trajectory back to Earth. 
There are about 2 kilograms of lunar rocks and soil contained inside the reentry capsule. 
After arriving in an Earth orbit, the pair will break up in due course, and the reentry capsule will conduct a series of complicated maneuvers to return to a preset landing site in North China's Inner Mongolia autonomous region in mid-December. 
Chang'e 5, China's largest and most sophisticated lunar probe, has four main components-an orbiter, lander, ascender and reentry capsule. The spacecraft was launched by a Long March 5 heavy-lift carrier rocket early on Nov 24 at the Wenchang Space Launch Center in South China's Hainan province, setting out on China's most challenging lunar adventure and the world's first mission since 1976 to bring lunar samples back to Earth. 
The probe separated into two parts-the orbiter-reentry capsule combination and the lander-ascender combination - while in lunar orbit early on the morning of Nov 30. 
Late on Dec 1, the lander-ascender combination landed on the moon, becoming the world's third spacecraft to touch down on the lunar surface this century after its predecessors – Chang'e 3 and 4. Shortly after landing, the duo soon began to use a drill to obtain underground samples from 2 meters beneath the surface. 
It finished the underground operation early on the morning of Dec 2, and then started to use a mechanical arm to scoop up surface dirt. 
All collection and packing processes finished at night that day, much sooner than expected. Samples were packed into a vacuum container inside the ascender. 
The ascender activated an engine late on Dec 3 to lift itself into an elliptical lunar orbit to prepare for docking with the reentry capsule, marking the first time a Chinese spacecraft has blasted off from an extraterrestrial body. 
It rendezvoused and docked with the orbiter-reentry capsule combination early on Sunday morning and then transferred lunar samples into the capsule. 
The operation is the first automated rendezvous and docking for any spacecraft in a lunar orbit. 
The last time two components of a spacecraft rendezvoused and docked with each other in lunar orbit took place in December 1972 during the last Apollo mission, and that was monitored and controlled by astronauts. 
The ascender then separated from the combination. It was commanded to impact on the moon on Tuesday morning. 
If successful, the highly sophisticated Chang'e 5 mission would be the first in more than 40 years to bring lunar samples back to Earth, and will make China the third country to do so after the United States and the former Soviet Union.
Shenyang institute contributes to Chang'e 5 lunar mission,https://www.chinadaily.com.cn/a/202012/10/WS5fd1d09da31024ad0ba9b136.html,,,,
Pompeo maintains scorched earth policy against China,https://www.chinadaily.com.cn/a/202012/10/WS5fd1855ca31024ad0ba9affd.html,http://img2.chinadaily.com.cn/images/202012/10/5fd1855ca31024adbda748b8.jpeg,,By William Jones | 
            CGTN |
            Updated: 2020-12-10 10:18,US Secretary of State Mike Pompeo may possibly pay a visit to Taiwan. [Photo/Agencies] 
  
 
Editor's note: William Jones is a Washington-based political analyst and a non-resident fellow of Chongyang Institute for Financial Studies. The article reflects the author's views, and not necessarily those of CGTN. 
The recent decision by the US State Department to impose sanctions against 14 vice chairpersons of China's prestigious National People's Congress' Standing Committee is the latest – and most egregious – measure by the messianic Secretary of State Mike Pompeo to bring the US-China relationship to the lowest level possible and restrict any attempted revival of a stable relationship in the next administration. The measure is totally unprecedented. Preventing top officials of a foreign government from visiting the United States (only a part of the sanctions) is really only something one would do with a country with which one was intent on breaking relations with, or in preparation for war. 
But Pompeo is fully aware of the fact that he will probably not be in his present powerful position after January 20, 2021. So why the flurry of activity to target China now? Given the atmosphere of mistrust that has been created against China by Pompeo and the Trump administration during the last year, he no doubt feels that the worse he can make things today, the more difficult it will be for a new administration to put the relationship back on a stable footing. As the enemy retreats from the field, it is leaving a "scorched earth" for the victor. 
And this is even more effective given that a Biden administration is not necessarily one that could be described as terribly "China-friendly." Biden will also no doubt take it upon himself to reassert the dwindling authority of the United States in the global arena. But he is not likely to adopt the unilateralist approach preferred by the Trump administration. He will try to rebuild trust among US allies in the region, with Japan, and Australia and India in order to create a "united front" to confront a rising China, returning to the Indo-Pacific strategy of the Obama years. And in Europe, he will try to rebuild the stature of the US among the NATO countries. But in doing this, he will have to also take into consideration the concerns of these countries about alienating China entirely. 
And there may be a certain willingness to meet China halfway in bringing down the extreme tensions existing today. But here at home, the atmosphere has become so toxic, particularly in the US Congress, where the anti-China bias will remain high regardless of the Georgia elections, that there will no doubt be push-back to such a policy. This will particularly be the case if the narrative of a "stolen election" remains predominant among Republicans. So, Pompeo will do everything he can to make that atmosphere even more toxic – and therefore more difficult to overcome. 
But while China will remain a major issue for US policy-making for some time to come, it will probably not be on the front-burner for the new administration. Overcoming the COVID-19 pandemic, preventing more deaths and distributing a vaccine to the American people will be the number one task of the new administration, and one which will be hard-won. And, in connection with overcoming the pandemic, there will be the need to restore the health of the American economy, an issue that was a major goal of the Trump administration, but which floundered on the mistaken assumption that it was all a matter of trade, and that China, not US policy, was the culprit. 
Rebuilding American infrastructure is the key to economic growth, as has been shown most dramatically by the "rise" of China. And several decades of "benign neglect" by several administrations have left US infrastructure in a very precarious condition. While foreign policy will certainly not be neglected, the issues of economic reconstruction in the post-pandemic era will be of paramount importance for the next administration. 
And hopefully, a Biden administration will not return to the "benign neglect" of the Obama administration with regard to space policy, the key realm for reviving US scientific and technological potential. While the Trump administration's Artemis program is not the equivalent of the Kennedy Apollo program, it is a start for the US to return to space beyond Earth orbit. And China's successful launch of the Chang'e-5 should be a wake-up call that the traditional preeminence of the US in space has now been called into question. And maybe if the new administration is successful in rebuilding a vibrant US economy, it will restore US confidence in itself, so that the US can begin to deal with China on much more of an equal basis, rather than on the basis of irrational fears of a robust competitor.
A space odyssey,http://www.chinadaily.com.cn/m/guizhou/guiyang/2020-12/09/content_37541696.htm,http://www.chinadaily.com.cn/m/guizhou/guiyang/images/attachement/jpeg/site1/20201210/8cec4b5a9384213c2f2f0c.jpeg,,,
Ascender of Chang'e 5 leaves lunar orbit, lands on moon,https://global.chinadaily.com.cn/a/202012/08/WS5fcf8178a31024ad0ba9aa03.html,http://img2.chinadaily.com.cn/images/202012/08/5fcf8178a31024adbda6f2ae.jpeg,,,A graphic simulation shows the orbiter and returner combination of China's Chang'e-5 probe after its separation from the ascender. [Photo/CNSA] 
  
 
BEIJING -- The ascender of China's Chang'e 5 probe departed from the lunar orbit under ground commands at 6:59 am and landed on the moon at 7:30 am Tuesday (Beijing Time), sources with the China National Space Administration said. 
The ascender previously took off from the lunar surface and completed rendezvous and docking with the probe's orbiter-returner combination in the lunar orbit. 
After transferring samples collected on the moon to the returner, the ascender separated from the orbiter-returner combination on Dec 6. 
Tuesday's maneuver marks the completion of the ascender's mission, according to the space administration. 
Deorbiting and moon landing of the spacecraft can prevent it from becoming space debris and affecting follow-up lunar missions of other countries, which is also an important commitment of China, as a responsible country, to the peaceful exploration and use of space by humankind, the administration said. 
The Chang'e-5 probe, comprising an orbiter, a lander, an ascender and a returner, was launched on Nov 24.
Scientific exploration at its best when there's cooperation,https://www.chinadaily.com.cn/a/202012/08/WS5fced288a31024ad0ba9a749.html,http://img2.chinadaily.com.cn/images/202012/08/5fced288a31024adbda6cd72.jpeg,,By Shen Zhourong | 
            CGTN |
            Updated: 2020-12-08 09:10,A simulated illustration of Chang'e-5 probe's orbiter-returner's separation from the ascender on the moon orbit, December 6, 2020. /CNSA 
  
 
If there is one thing that distinguishes China's herculean effort in expeditions to the moon from those made by the US and the former USSR, it is China's launch which is one truly executed in the name of the advancement of humanity, unshaded by the cloud of the Cold War and an urge to demonstrate its prowess just to make other countries feel on edge. 
The Chinese nation had always held a flame for the moon. The spacecraft, Chang'e, is named after the Chinese moon goddess, who legend says obtained immortality and has resided on the moon since her deification. Although it may be overly poetic to compare modern human attempts at understanding the universe and the secret of life by going to the moon with a legend, we should by no means underplay the overtones of scientific discovery for the benefit of all. 
As the Chang'e-5 returns with the much-sought-after and youngest lunar sample, the international community is humming with excitement and aspiration to delve into its analysis, some more vocal than others. 
Thomas Zurbuchen, associate administrator of NASA Science Mission Directorate wrote: "Congratulations to China on the successful landing of the Chang'e-5. This is no easy task. When the samples collected on the Moon are returned to Earth, we hope everyone will benefit from being able to study this precious cargo that could advance the international science community." 
While Zurbuchen's wish is a bona fide expression of goodwill, the reality could be less forgiving. NASA is prevented from cooperating with China in space without congressional approval under the Wolf Amendment. Since then, NASA has been forbidden from sharing information with China, while Chinese scientists have been banned from attending conferences and collaborating with US scientists. 
The China exclusion policy has rendered any form of sharing and cooperation too much to hope for. If anything, the Wolf Amendment reminds us of the shameful Chinese Exclusion Act of 1882, which, crumbled in 1943 and was redressed by the US Senate in 2012. There is no reason not to count on the Wolf Amendment going down the same path. 
If history is any guide, the attempt by the US to curb and exclude China never really worked: not with the trade embargos, and certainly not with astronautic cooperation. And China always emerged stronger from exclusion: it is now the champion of free trade and globalization and it made the commitment to not be the first to use an atomic bomb, casting the US as a shadow of its former self. Now that it is banned from entering the International Space Station (ISS), China has set up its own Tiangong Space Station and has every intention of opening its arms to the 17 countries who have applied to be included. 
In comparison to China's aeronautics, the nation's astronautic endeavor has long enjoyed smooth sailing and is widely acclaimed in the international astronautic community. The cooperation with China would surely hold great promise, not least because the Tiangong Space Station would be the only one in space when the current ISS retires in 2024. Also, the astronomical numbers required to build a space station is no easy feat for any country. Therefore, when there is one in place, the best way to use it is to use it. 
Sadly, there are always parochial minds stuck with outdated mentalities who would paint everything with politics; and subtlety was not their strength. 
"Knowledge without sharing is like a bird without wings," said a comment under Zurbuchen's Twitter post. While not mentioning the accusatory overtone and the unfounded assumption of China blockading science, they did not have the decency to see the wings. 
"Data release and information Service System of China's Lunar Exploration Program" is right there for any scientist to access free of charge, not to mention the kind gesture of an English version. Now that they know China is indeed providing the wings, the stoic and simple website design of the information-sharing system may well end up being the next victim of aspersion. To quote ancient Chinese wisdom: where there is a will to condemn, evidence will follow. 
Down this slippery slope of double standards that is revealed time and again, one would dangerously put ideologies and stereotypes before facts and good faith. Contrary to what ill-informed criticisms have suggested, China has never promulgated any exclusionary act of any sort or the targeting of any county, as opposed to what the US did. It may take another decade for the US to remove an ill-conceived exclusion act, but it is going to take so much more time for the deeply-entrenched stereotypes and fantasized antagonization to become a thing of the past. 
The two countries need to start to genuinely appreciate each other and jointly allow the restless inquiring intelligence of humanity to flourish. In this precarious world, cooperation is the only way forward as suggested by the tackling of terrorism, climate change and the pandemic. 
It is not China who is putting politics ahead of science. To quote a much-beloved first lady, "When they go low, we go high." And when China's gone as high as the moon, may the US would be an "us," not as a coterie of technology hegemons, but as a team in a community open to all who are willing to advance humanity.The author is a former aeronautical information service officer with the Air Traffic Management Bureau of the Civil Aviation Administration of China, is a lecturer at Beijing International Studies University.
China's flag photographed on moon,https://www.chinadaily.com.cn/a/202012/07/WS5fce01a9a31024ad0ba9a5de.html,http://img2.chinadaily.com.cn/images/202012/07/5fce01a9a31024adbda6b8be.gif,,By ZHOU LIHUA in Wuhan and YE ZIZHEN | 
            chinadaily.com.cn |
            Updated: 2020-12-07 18:19,The red five-star national flag of the People's Republic of China is seen on the moon. [Image/CCTV] 
  
 
The China National Space Administration released a photograph on Friday showing the country's five-star red national flag on the moon with Chang'e 5 vehicle. 
Developed by Xu Weilin and his team from Wuhan Textile University, it is hoped the fabric will help make the flag stand up to the moon's severe environmental conditions. 
Using embedded composite spinning technology, the color of the fabric is designed to resist fading under strong ultraviolet light exposure and to withstand plus and minus 150 C temperature changes, Xu said. 
The flag weighs just 12 grams, according to the administration's website. 
It is the first time a fabric Chinese national flag has been to the moon. In December 2013 and January 2019, China's national flag was seen on the moon as an emblem on a spacecraft, according to China Global Television Network.
Chang'e 5 set to start journey to Earth,https://www.chinadaily.com.cn/a/202012/07/WS5fcd63cea31024ad0ba9a042.html,http://img2.chinadaily.com.cn/images/202012/07/5fcd63cea31024adbda67f2f.jpeg,,By ZHAO LEI | 
            China Daily |
            Updated: 2020-12-07 07:05,Technicians at the Beijing Aerospace Control Center monitor the docking of the Chang'e 5 lunar probe's ascender with its orbiter-reentry capsule combination on Sunday. JIN LIWANG/XINHUA 
  
 
Lunar samples collected by China's Chang'e 5 robotic probe will soon start their journey toward Earth, according to the China National Space Administration. 
The rocks and dust from the moon have been delivered from Chang'e 5's ascender to their final host－the probe's reentry capsule, which will later bring them to Earth. 
The 400-kilogram ascender docked with the 2.3-metric ton orbiter-reentry capsule combination early on Sunday morning and then transferred a sealed container holding 2 kilograms of lunar samples into the capsule. 
The operation was the first automated rendezvous and docking of any spacecraft in lunar orbit. 
The last time two components of a spacecraft docked with each other in lunar orbit was in December 1972 during the final Apollo mission, and that was monitored and controlled by astronauts. 
One of the most crucial devices during the highly sophisticated docking maneuver on Sunday morning, a microwave radar, which is mounted on the orbiter, worked with its transponder on the ascender to measure the rapidly changing distance and provided communication between the two traveling vehicles to allow them to adjust their position during the docking. 
Engineers at the 25th Institute of China Aerospace Science and Industry Corp Second Academy designed and built the devices. They applied multiple advanced technologies to the apparatus, making them the best of their kind in the world, said Sun Wu, the equipment's chief designer at the institute. 
Several hours after the docking, the ascender departed from the orbiter-reentry capsule combination around noon, while the combination continued orbiting the moon before its journey back to Earth, the space administration said in a statement on Sunday afternoon. 
After arriving in Earth orbit, the pair will separate in due course, and the reentry capsule will conduct a series of complicated maneuvers to return to a preset landing site in North China's Inner Mongolia autonomous region in mid-December. 
Chang'e 5, China's largest and most sophisticated lunar probe, has four main components－an orbiter, lander, ascender and reentry capsule. The spacecraft was launched by a Long March 5 heavy-lift carrier rocket on Nov 24 at the Wenchang Space Launch Center in Hainan province, setting out on China's most challenging lunar adventure and the world's first mission since 1976 to bring lunar samples to Earth. 
The probe separated into two parts－the orbiter-reentry capsule combination and the lander-ascender combination－while in lunar orbit on Nov 30. 
Late on Tuesday, the lander-ascender combination landed on the moon, becoming the world's third spacecraft to touch down on the lunar surface this century after its predecessors－Chang'e 3 and 4.Shortly after the landing, it began to use a drill to obtain samples from 2 meters beneath the lunar surface. 
It finished the underground operation on Wednesday morning, and then started to use a mechanical arm to recover surface dirt. 
All collection and packing processes were completed on Wednesday night, much sooner than expected. Samples were packed into a vacuum container inside the ascender. 
The ascender activated an engine on Thursday night to lift itself into an elliptical lunar orbit to prepare for docking with the reentry capsule, marking the first time a Chinese spacecraft has blasted off from an extraterrestrial body. 
If this mission is successful, it will make China the third nation to bring samples back from the moon, after the United States and the former Soviet Union. 
A total of about 382 kilograms of lunar rocks and dust were recovered by the US Apollo mission astronauts and the Soviet Luna robotic landers from 1969 to 1976.
Lunar samples a rich source of information,https://global.chinadaily.com.cn/a/202012/07/WS5fcd6188a31024ad0ba9a031.html,http://img2.chinadaily.com.cn/images/202012/07/5fcd6188a31024adbda67e88.jpeg,,,Photo taken at Beijing Aerospace Control Center (BACC) in Beijing on Dec 1, 2020 shows the Chang'e 5 spacecraft landing on the moon. [Photo/Xinhua] 
  
 
Scientific study of the lunar samples to be brought back by the Chang'e 5 mission will help to improve mankind's knowledge about Earth's celestial companion, especially its history and resources, Chinese researchers said. 
Guo Hongfeng, a researcher at the National Astronomical Observatories under the Chinese Academy of Sciences, said the biggest scientific value in the Chang'e 5 mission lies in the lunar rocks and soil to be brought back by the robotic probe. 
"These stones and dirt record the history of the moon, like how it has been affected by cosmic radiation, how many small asteroid bodies and meteorites have slammed into the lunar surface and how the celestial body has changed after those impacts," she said. 
"Research on lunar samples is one of the most important approaches for us to know about the past, present and future of the moon, and it also helps a lot when scientists investigate the evolutions of other members of our solar system." 
Samples from Chang'e 5's landing site near Mons Ruemker, a raised region in a vast lunar mare called Oceanus Procellarum, or the Ocean of Storms, have been of special interest to scientists. 
"Recent studies have found that the geological features and volcanic history of the moon are far more complex than previously thought, and many of the most interesting areas have been neither explored nor sampled. One such area is the northern Oceanus Procellarum region, which consists of very young mare materials and hosts one of the largest volcanic complexes on the moon (Mons Ruemker)," researchers at the School of Earth Sciences at China University of Geosciences in Wuhan, Hubei province, wrote in a paper published in 2018. 
Lunar samples also enable researchers to probe the possibility of developing natural resources on the moon, according to Guo. 
"Many scientists have mentioned the potential mining of helium-3, because if such an element can be mined and taken back to Earth, it will revolutionize the entire energy and power industries," the researcher said. 
Helium-3, a non-polluting and potent element with almost no radioactive byproduct, is considered by many scientists to be the perfect fusion energy source to replace oil and gas. 
Ouyang Ziyuan, a senior adviser to China's lunar program and its former chief scientist, said that if mining the moon for helium-3 and obtaining nuclear power from it becomes a reality, moon resources could be used to generate power for more than 10,000 years. 
Li Xiongyao, director of the Chinese Academy of Sciences' Center for Lunar and Planetary Sciences, said lunar soil also poses a potential hazard to spacecraft and astronauts landed on the moon, so studying its characteristics helps in coming up with precautionary measures and preventing risks.
Chang'e 5 set for journey back to Earth,https://epaper.chinadaily.com.cn/a/202012/07/WS5fcd6beea31099a234352537.html,https://epaper.chinadaily.com.cn/images/202012/07/5fcd6beea31099a2249c3516.png,,By ZHAO LEI | 
            China Daily Global |
            Updated: 2020-12-07 00:00,Robotic lunar probe's ascender has delivered collected rocks and dust to reentry capsule

          
          Lunar samples collected by China's Chang'e 5 robotic probe will soon start their journey toward Earth, according to the China National Space Administration. 
The rocks and dust from the moon have been delivered from Chang'e 5's ascender to their final host－the probe's reentry capsule, which will later bring them to Earth. 
The 400-kilogram ascender docked with the 2.3-metric ton orbiter-reentry capsule combination early on Sunday morning and then transferred a sealed container holding 2 kilograms of lunar samples into the capsule. 
The operation was the first automated rendezvous and docking of any spacecraft in lunar orbit. 
The last time two components of a spacecraft docked with each other in lunar orbit was in December 1972 during the United States' final Apollo mission, and that was monitored and controlled by astronauts. 
One of the most crucial devices during the highly sophisticated docking maneuver on Sunday morning, a microwave radar, which is mounted on the orbiter, worked with its transponder on the ascender to measure the rapidly changing distance and provide communication between the two traveling vehicles to allow them to adjust their position during the docking procedure. 
Engineers at the 25th Institute of China Aerospace Science and Industry Corp Second Academy designed and built the devices. They applied multiple advanced technologies to the apparatus, making them the best of their kind in the world, said Sun Wu, the equipment's chief designer at the institute. 
Several hours after the docking, the ascender departed from the orbiter-reentry capsule combination around noon, while the combination continued orbiting the moon before its journey back to Earth, the space administration said in a statement on Sunday afternoon. 
After arriving in Earth orbit, the pair will separate in due course, and the reentry capsule will conduct a series of complicated maneuvers to return to a preset landing site in North China's Inner Mongolia autonomous region in mid-December. 
Chang'e 5, China's largest and most sophisticated lunar probe, has four main components－an orbiter, lander, ascender and reentry capsule. The spacecraft was launched by a Long March 5 heavy-lift carrier rocket early on Nov 24 at the Wenchang Space Launch Center in Hainan province, setting out on China's most challenging lunar adventure and the world's first mission since 1976 to bring lunar samples to Earth. 
The probe separated into two parts－the orbiter-reentry capsule combination and the combined lander-ascender－while in lunar orbit on Nov 30. 
Late on Tuesday, the lander-ascender combination landed on the moon, becoming the world's third spacecraft to touch down on the lunar surface this century after its predecessors－Chang'e 3 and 4.Shortly after the landing, it began to use a drill to obtain samples from 2 meters beneath the lunar surface. 
It finished the underground operation on Wednesday morning, and then started to use a mechanical arm to recover surface dirt. 
All collection and packing processes were completed on Wednesday night, much sooner than expected. Samples were packed into a vacuum container inside the ascender. 
The ascender activated an engine on Thursday night to lift itself into an elliptical lunar orbit to prepare for docking with the reentry capsule, marking the first time a Chinese spacecraft has blasted off from an extraterrestrial body. 
Considering these highly sophisticated operations, the 23-day Chang'e 5 mission has become the most difficult and challenging lunar adventure China has ever embarked on, project leaders said. 
If this mission is successful, it will make China the third nation to bring samples back from the moon, after the US and the former Soviet Union. 
A total of about 382 kilograms of lunar rocks and dust were recovered by the Apollo mission astronauts and the Soviet Luna robotic landers from 1969 to 1976. 
zhaolei@chinadaily.com.cn 
  
 
  
 
   Technical personnel at the Beijing Aerospace Control Center in Beijing view an image of the rendezvous and docking of the ascender of the Chang'e 5 lunar probe with the orbiter-reentry capsule combination early on Sunday morning. The operation was the first automated rendezvous and docking of any spacecraft in lunar orbit. JIN LIWANG/XINHUA
Orbiter-returner combination of Chang'e 5 separates from ascender,https://www.chinadaily.com.cn/a/202012/06/WS5fcc97c6a31024ad0ba99fdd.html,,,chinadaily.com.cn |
            Updated: 2020-12-06 16:35,The orbiter and returner combination of China's Chang'e 5 probe successfully separated from the spacecraft's ascender at 12:35 pm Sunday (Beijing Time), according to the China National Space Administration (CNSA).
Chang'e 5 mission continues as ascender separates,https://www.chinadaily.com.cn/a/202012/06/WS5fcc6db0a31024ad0ba99fc7.html,http://img2.chinadaily.com.cn/images/202012/06/5fcc7049a31024adbda67753.jpeg,,By Zhao Lei | 
            chinadaily.com.cn |
            Updated: 2020-12-06 13:35,An illustration of the ascender of China's Chang'e 5 robotic lunar probe departing from the reentry capsule. Photo provided to chinadaily.com.cn 
  
 
The ascender of China's Chang'e 5 robotic lunar probe departed from the reentry capsule at 12:35 pm, the China National Space Administration said. 
The orbiter-reentry capsule combination will continue orbiting the moon before setting out on their journey back to Earth, the administration said in a brief statement on Sunday afternoon. 
The ascender rendezvoused and docked with the reentry capsule early Sunday morning then transferred a sealed container holding 2 kilograms of lunar rocks and soil into the capsule. 
The operation has become the first automated rendezvous and docking for any spacecraft in lunar orbit. 
After arriving in Earth orbit, the orbiter-reentry capsule pair will break up and the reentry capsule will conduct a series of complicated maneuvers to return to a preset landing site in North China's Inner Mongolia autonomous region in mid-December. 
Chang'e 5, China's largest and most sophisticated lunar probe, has four main components－an orbiter, lander, ascender and reentry capsule. The spacecraft was launched by a Long March 5 heavy-lift carrier rocket on Nov 24 at the Wenchang Space Launch Center in Hainan province, setting out on China's most challenging lunar adventure and the world’s first mission since 1976 to bring lunar samples back to Earth. 
The probe separated into two parts－the orbiter-reentry capsule combination and the lander-ascender combination－while in lunar orbit early Monday morning. 
Late on Tuesday, the lander-ascender combination landed on the moon and soon began to use a drill to obtain underground samples from 2 meters beneath the surface. 
It finished underground operations on Wednesday morning. The craft then used a mechanical arm to scoop up surface dirt. Samples were packed into a vacuum container inside the ascender. 
All collection and packing processes finished on Wednesday night, much sooner than expected. 
The ascender carrying the samples activated an engine on Thursday night to lift itself into an elliptical lunar orbit to prepare for rendezvous and docking with the reentry capsule, marking the first time a Chinese spacecraft has blasted off from an extraterrestrial body. 
If the Chang'e 5 mission is successful, it will make China the third nation to bring samples back from the moon, after the United States and the former Soviet Union.
Chang'e 5 mission completes difficult docking,https://www.chinadaily.com.cn/a/202012/06/WS5fcc02a1a31024ad0ba99f7e.html,http://img2.chinadaily.com.cn/images/202012/06/5fcc2005a31024adbda671aa.jpeg,,By Zhao Lei | 
            chinadaily.com.cn |
            Updated: 2020-12-06 05:58,An illustration of the docking operation between the Chang'e 5's ascender and reentry capsule. [Photo provided to China Daily] 
  
 
Two flying sections of China's Chang'e 5 robotic mission completed a rendezvous and docked with each other early on Sunday before transferring lunar samples collected in the mission. 
The rendezvous and docking took place between the probe's ascender and reentry capsule without external assistance from navigation satellites. 
The ascender then delivered into the reentry capsule a sealed container holding 2 kilograms of lunar rocks and soil, according to China National Space Administration. 
The operation was the first automated rendezvous and docking for a spacecraft in lunar orbit. 
The last time two components of a spacecraft completed a rendezvous and docking while in a lunar orbit was in December 1972 during an Apollo mission during which the process was monitored and controlled by astronauts. 
One of the most crucial devices in the highly sophisticated maneuver on Sunday morning was a pair of microwave radars mounted on both the ascender and orbiter. The radars were tasked with measuring the rapidly changing distance between the two sections and facilitating communications between the traveling vehicles that allowed each to adjust its position during docking. 
Engineers at the 25th Institute of China Aerospace Science and Industry Corp Second Academy designed and built the radars. They applied multiple advanced technologies to the apparatus, making the equipment the best of its kind in the world, said Sun Wu, the chief designer of the apparatus at the institute. 
The ascender will next separate from the reentry capsule, which will then fly back to an Earth orbit, together with an orbiter, the administration said. 
After arriving in an Earth orbit, the orbiter-reentry capsule pair will break up in due course, and the reentry capsule will conduct a series of complicated maneuvers to return to a preset landing site in North China's Inner Mongolia autonomous region in mid-December. 
 
  
 
   An illustration of the docking operation between the Chang'e 5's ascender and reentry capsule. [Photo provided to China Daily] 
  
 
Chang'e 5, China's largest and most sophisticated lunar probe, has four main components – an orbiter, a lander, an ascender, and a reentry capsule. 
The spacecraft was launched on a Long March 5 heavy-lift carrier rocket early on Nov 24 at the Wenchang Space Launch Center in Hainan province. It was China's most challenging lunar adventure to date and the world's first mission since 1976 aimed at bringing lunar samples back to Earth. 
The probe separated into two parts – the orbiter-reentry capsule combination and the lander-ascender combination – while in lunar orbit early Monday morning. 
Late on Tuesday, the lander-ascender combination landed on the moon and soon began to use a drill to obtain samples from 2 meters beneath the surface. 
It finished the underground operation on Wednesday morning. The craft then used a mechanical arm to scoop up surface dirt. Samples were packed into a vacuum container inside the ascender. 
All collection and packing processes finished on Wednesday night, which was much sooner than expected. 
The ascender carrying the samples activated an engine on Thursday night to lift itself into an elliptical lunar orbit in preparation for the rendezvous and docking with the reentry capsule, marking the first time a Chinese spacecraft has blasted off from an extraterrestrial body. 
If the Chang'e 5 mission is completed, China will become the third nation to bring samples back from the moon, after the United States and the former Soviet Union. 
A total of about 382 kg of lunar rocks and dust were picked up by astronauts on US Apollo missions and by Soviet robotic landers between 1969 and 1976.
Chang'e 5 robotic probe plants China's national flag on moon's surface,https://global.chinadaily.com.cn/a/202012/05/WS5fcace0ca31024ad0ba99ea2.html,http://img2.chinadaily.com.cn/images/202012/07/5fcd9af2a31024adbda6a5a0.jpeg,,,Chang'e 5 robotic probe plants China's national flag on moon's surface. [Photo/CNSA] 
  
 
The Chang'e 5 robotic probe has become China's first spacecraft to bring the country's national flag to an extraterrestrial body. 
A small national flag was mounted on the multi-module probe's lander and was erected before Chang'e 5's ascender lifted itself into a lunar orbit. The scene of the five-starred red flag against the dark sky on the greyish lunar surface was taken by a camera on the lander and then transmitted to ground control. 
In Chang'e 3 and 4 missions, the national flag was painted on the spacecraft. Therefore the one carried by Chang'e 5 is the first Chinese national flag that has been planted on the moon. 
The system to raise the flag was designed and produced by engineers at China Space Sanjiang Group in Hubei province, a subsidiary of the State-owned China Aerospace Science and Industry Corp. It has three parts－a flag weighing 12 grams, an unleashing device and an unfolding instrument. 
Ma Wei, the system's project manager, said that the system is exposed to a challenging environment on the lunar surface, so designers introduced multiple innovative designs and conducted many tests for reliability. 
"For instance, the strong cosmic radiation and the extreme temperatures on the moon mean we could not use conventional fabrics. If we place an ordinary flag on the moon, its colors will quickly fade," he said."Designers spent more than one year selecting and testing ideal materials, and finally picked a new type of composite material that can resist the harsh conditions on the moon." 
The spacecraft's weight control demand requires engineers to keep the flag system's total weight below 1 kg, in addition to it being strong and functional. They optimized its structural designs and made the supporting arm as light and thin as possible, Ma said.
Lunar orbiter prepares for rendezvous,https://global.chinadaily.com.cn/a/202012/05/WS5fcac9a8a31024ad0ba99e9b.html,http://img2.chinadaily.com.cn/images/202012/05/5fcac9a8a31024adbda658b9.jpeg,,,Space workers monitor the status of Chang'e 5 at a control center in Beijing on Tuesday. [Photo/Xinhua] 
  
 
Docking mission will be automated, with two components using sensors 
The next major maneuver for China's Chang'e 5 robotic mission will be an orbital rendezvous and docking between the probe's ascender and reentry capsule, which will be quite challenging, according to project insiders. 
Peng Jing, Chang'e 5's deputy chief designer at the China Academy of Space Technology, said the upcoming operation will be the first automated rendezvous and docking for any spacecraft in a lunar orbit. 
"The last time two components of a spacecraft rendezvoused and docked with each other in lunar orbit took place in 1972 during the Apollo mission, and that was monitored and controlled by astronauts. This time it will be totally automated," he said. "In addition, there will be delivery of lunar samples from the ascender to the re-entry module, so this process must be executed very accurately and delicately." 
Previous rendezvous and docking by Chinese spacecraft occurred in low-Earth orbit hundreds of kilometers above Earth with assistance from navigation satellites, but this time it will take place in lunar orbit nearly 380,000 km away without any external guidance, the designer said, adding that the gravitational environment faced by the spacecraft will be very different from that in low-Earth orbit. 
Furthermore, the orbiter-reentry capsule combination is much heavier than the ascender, and if one of them flies too fast or too slow, they will likely collide, so the speed control must be reliable, Peng said. 
Wang Qiong, a planner at the China National Space Administration's Lunar Exploration and Space Program Center, said that after its liftoff from the moon, the ascender will need four orbital corrections guided by ground controllers to meet with the orbiter-reentry capsule. 
In the rendezvous and docking phase, the two components will rely on their sensors to obtain parameters such as speed and position to determine their maneuvers. 
Zha Xuelei, another deputy chief designer of Chang'e 5 at the Shanghai Academy of Spaceflight Technology, said the rendezvous and docking will have only 21 seconds to complete so each move in this operation must proceed strictly on schedule. 
Chang'e 5, China's largest and most sophisticated lunar probe, was launched by a Long March 5 heavy-lift carrier rocket early on Nov 24 at the Wenchang Space Launch Center in Hainan province, setting out on the world's first mission since 1976 to bring lunar samples back to Earth. 
The spacecraft has four main components－an orbiter, lander, ascender and re-entry capsule. 
The spacecraft separated into two parts－the orbiter-reentry capsule combination and the lander-ascender combination－while in lunar orbit early Monday morning. 
Late on Tuesday, the lander-ascender combination landed on the moon and soon began to use a drill to obtain underground samples from 2 meters beneath the surface. 
It finished the underground operation around 5 am on Wednesday. The craft then used a mechanical arm to gather surface dirt. Samples were packed into a vacuum container inside the ascender. 
All collection and packing processes finished at 10 pm on Wednesday, much sooner than expected. 
The ascender carrying the samples activated an engine on Thursday to lift itself into an elliptical lunar orbit to prepare for rendezvous and docking with the reentry capsule, marking the first time a Chinese spacecraft has blasted off from an extraterrestrial body. Next, it will transfer the lunar samples to the re-entry module and then separate from the combination. 
The orbiter-reentry capsule combination will later return to Earth orbit, where the pair will break up, and the re-entry capsule will conduct a series of complicated maneuvers to return to a preset landing site in North China's Inner Mongolia autonomous region in mid-December.
Ten photos from across China: Nov 27 – Dec 3,https://global.chinadaily.com.cn/a/202012/04/WS5fc966e9a31024ad0ba99ab0.html,http://img2.chinadaily.com.cn/images/202012/04/5fc966e9a31024adbda61976.jpeg,Ten photos from across China: Nov 27 – Dec 3,chinadaily.com.cn |
          Updated: 2020-12-04 06:30,Visitors take pictures with a statue of a giant bowl of thin rice noodles in Changsha, Hunan province, on Nov 28, 2020. The statue, which is 2 meters in diameter and 2.5 meters high, is one of seven that can be found on the city's streets depicting the much-loved local delicacy. [Photo/China News Service]
Chang'e 5 mission worthwhile endeavor,https://epaper.chinadaily.com.cn/a/202012/04/WS5fc96e31a31099a234352472.html,,,China Daily |
            Updated: 2020-12-04 00:00,When Chang'e 5 touched down on Tuesday, it was the third time that China has landed a probe on the moon. The task of collecting lunar rocks and soil has already finished and the samples have been sealed in the ascender ready to be brought back to Earth for scientists to study them.
Despite the fact that similar missions by the United States and the Soviet Union brought back materials from the moon more than four decades ago, their missions do not mean study of the moon had been exhausted. China's mission is of significance for the advancement of its own space technology. But it also marks the continuation of efforts to learn more about our planet's nearest neighbor.
The area where the probe has gathered rocks and soil is known as Sea of Storms and has never been previously explored, and the rocks and soil to be brought back will be of value if only because they are fresh.
Chang'e 5 makes first step in journey home after collecting lunar samples,https://epaper.chinadaily.com.cn/a/202012/04/WS5fc969cea31099a234352445.html,https://epaper.chinadaily.com.cn/images/202012/04/5fc969cea31099a2249c2fed.png,,By ZHAO LEI | 
            China Daily Global |
            Updated: 2020-12-04 00:00,The lunar samples collected by China's Chang'e 5 robotic mission have set out on their journey to Earth after the craft conducted late Thursday night the first-ever moon-based space launch by a Chinese space vehicle. 
 The lunar rocks and soil gathered by Chang'e 5's lander-ascender combination are scheduled to land on a preset landing site in North China's Inner Mongolia autonomous region in mid-December, completing the world's first endeavor in 44 years of bringing lunar substances back to Earth. 
 According to the China National Space Administration, the ascender carrying the samples activated an engine late Thursday to lift itself to an elliptical lunar orbit, marking the first time a Chinese spacecraft has blasted off from an extraterrestrial body. 
 Before the ascender was launched, the lander-ascender combination erected a small Chinese national flag to honor the country, the administration said. 
 The ascender will later rendezvous and dock with Chang'e 5's orbiter-reentry capsule combination, which is now traveling in lunar orbit at an average altitude of about 200 km. Next, it will transfer the lunar samples to the reentry module and then separate from the combination. 
 The orbiter-reentry capsule combination will later return to Earth orbit, where the pair will separate, and the reentry capsule will conduct a series of complicated maneuvers to land. 
 Chang'e 5, China's largest and most sophisticated lunar probe, was launched by a Long March 5 heavy-lift carrier rocket early on Nov 24 at the Wenchang Space Launch Center in Hainan province, setting out on the world's first mission since 1976 to return lunar samples to Earth. 
 The spacecraft has four main components－an orbiter, lander, ascender and reentry capsule. 
 The spacecraft separated into two parts－the orbiter-reentry capsule combination and the lander-ascender combination－while in lunar orbit early Monday morning. 
 On Tuesday night, the lander-ascender combination landed on a region north of Mons Ruemker, a mountain overlooking a vast lunar mare called Oceanus Procellarum, or the Ocean of Storms, on the western edge of the moon's near side, becoming the third spacecraft to successfully touch down on the lunar surface this century. The first two to achieve this feat－Chang'e 3 and 4－were also from China. 
 Shortly after the touchdown, the lander began to use a drill to obtain underground samples from 2 meters beneath the surface. It finished the underground operation at 4:53 am on Wednesday. The craft then started gathering surface soil with a mechanical arm. Samples were packed into a vacuum container inside the ascender. 
 All of the collection and packing processes ended at 10 pm on Wednesday, having taken a total of nearly 19 hours, much sooner than expected. 
 Project planners have allowed the lander-ascender combination to work about two days on the moon to accomplish the gathering and packing tasks. 
 Experts said that planners needed to leave sufficient time for the craft to perform the sophisticated collection operations in case of possible malfunctions, adding that completion ahead of schedule indicates the apparatus worked very well. 
 zhaolei@chinadaily.com.cn 
 
 
  
 
   Chang'e 5's probe gathers samples on the moon on Wednesday. The probe has completed sampling on the moon, and the samples have been sealed within the spacecraft, the China National Space Administration announced on Thursday morning. CNSA/XINHUA
Chang'e 5 makes first step in journey home,https://epaper.chinadaily.com.cn/a/202012/04/WS5fc96c16a31099a234352463.html,https://epaper.chinadaily.com.cn/images/202012/04/5fc96c15a31099a2249c30a7.png,,By ZHAO LEI | 
            China Daily |
            Updated: 2020-12-04 00:00,The lunar samples collected by China's Chang'e 5 robotic mission have set out on their journey to Earth after the craft conducted late Thursday night the first-ever moon-based space launch by any Chinese space vehicle.
The lunar rocks and soil gathered by Chang'e 5's lander-ascender combination are scheduled to land at a preset site in North China's Inner Mongolia autonomous region in mid-December, completing the world's first endeavor in 44 years to bring lunar substances back to Earth.
According to the China National Space Administration, the ascender carrying the samples activated a 3,000-newton-thrust engine at 11:10 pm on Thursday to lift itself to an elliptical lunar orbit, marking the first time for a Chinese spacecraft to blast off from an extraterrestrial body.
Chang'e 5 mission worthwhile endeavor: China Daily editorial,https://global.chinadaily.com.cn/a/202012/03/WS5fc8db5aa31024ad0ba99a97.html,http://img2.chinadaily.com.cn/images/202012/03/5fc8db5aa31024adbda61860.jpeg,,,Photo taken at Beijing Aerospace Control Center (BACC) in Beijing on Dec 1, 2020 shows the Chang'e 5 spacecraft landing on the moon. China's Chang'e 5 spacecraft successfully landed on the near side of the moon late Tuesday and sent back images, the China National Space Administration (CNSA) announced. At 11:11 pm, the spacecraft landed at the preselected landing area near 51.8 degrees west longitude and 43.1 degrees north latitude, said the CNSA. During the landing process, the cameras aboard the lander took images of the landing area, said the CNSA. [Photo/Xinhua] 
  
 
When Chang'e 5 touched down on Tuesday, it was the third time that China has landed a probe on the moon. The task of collecting lunar rocks and soil has already finished and the samples have been sealed in the ascender ready to be brought back to Earth for scientists to study them. 
Despite the fact that similar missions by the United States and the Soviet Union brought back materials from the moon more than four decades ago, their missions do not mean study of the moon had been exhausted. China's mission is of significance for the advancement of its own space technology. But it also marks the continuation of efforts to learn more about our planet's nearest neighbor. 
The area where the probe has gathered rocks and soil is known as Sea of Storms and has never been previously explored, and the rocks and soil to be brought back will be of value if only because they are fresh. 
Nor is the mission simply a repeat of the earlier US and Soviet efforts, as it involves innovations not seen in those lunar missions. 
That China became the first country to send an unmanned rover to the far side of the moon last year points to the fact that its exploration of the space has entered a new phase, in which the country can conduct manned missions to the moon. 
China launched its unmanned mission Tianwen-1 to Mars in July, which is expected to arrive in February. If Tianwen-1 is successful, China will definitely launch more missions to the moon and Mars, and possibly manned missions to both. 
With the rapid development of its economy, it is natural that China should turn its eyes to the heavens and to contribute to human exploration of the solar system and help satisfy our common desire to learn more about the universe in which we live. 
China has long welcomed cooperation with other countries in advancing space technology and for joint peaceful exploration of the moon, Mars and other heavenly bodies. 
What China has achieved in this regard by joining the club of space-faring countries is impressive. 
The congratulatory messages it has received from a number of major countries on the successful launch and landing of Chang'e 5 on the moon signify what China has achieved is a worthwhile contribution to human space endeavors. 
If major countries were to join hands in the peaceful exploration of space, not only would it help build trust but also reduce the costs of space missions so that more could be achieved in a more efficient manner.
Chang'e 5 finishes collection of lunar samples,https://www.chinadaily.com.cn/a/202012/03/WS5fc83ef1a31024ad0ba997fe.html,,,By ZHAO LEI | 
            chinadaily.com.cn |
            Updated: 2020-12-03 09:27,The lander-ascender combination of China's Chang'e 5 robotic lunar probe finished gathering lunar samples and packed them in a vacuum container on Wednesday night, much earlier than expected, according to China National Space Administration.The administration said in a statement on Thursday morning that the autonomous collection and packing processes took about 19 hours and concluded at about 10 pm Wednesday. All samples – rocks and soil – had been enclosed inside a container carried by the ascender.The lander-ascender combination landed in a region north of Mons Ruemker, a mountain overlooking a vast lunar mare called Oceanus Procellarum, or the Ocean of Storms, on the western edge of the moon's near side, at 11:11 pm on Tuesday, becoming the third spacecraft to successfully touch down on the lunar surface this century. The first two that achieved this feat — Chang'e 3 and 4 — were also from China.Project planners have allowed the lander-ascender combination to work about two days on the moon to accomplish its major tasks -- using a drill to obtain underground samples from 2 meters beneath the surface and a mechanical arm to gather surface dirt.Experts explained that planners needed to leave sufficient time for the craft to perform the sophisticated collection operations in case of possible malfunctions, adding that the completion ahead of schedule indicates related apparatus worked very well.Before the drilling operation began, the lunar soil measurement instrument mounted on the lander surveyed and analyzed the subsurface structure of the drilling point to prepare for the drilling.During the entire collection process, engineers synchronized a full-scale simulation on mock lunar soil inside a laboratory in Beijing based on data of the real landing site's environment sent back by the lander-ascender combination in an attempt to observe and support Chang'e 5's operations on the moon, according to the space administration.The next step in this landmark mission will involve the ascender, which will use its 3,000-newton-thrust engine to lift itself to lunar orbit to rendezvous and dock with the reentry capsule. It will transfer the lunar samples to the module and then separate from it.The orbiter-reentry capsule combination, which is travelling in lunar orbit at an average altitude of about 200 km, will later return to Earth orbit, where the pair will break up, and the reentry capsule will conduct a series of complicated maneuvers to return to a preset landing site in the North China's Inner Mongolia autonomous region in mid-December.In an earlier statement, the administration said the processes of drilling for and packing samples from 2 meters beneath lunar surface finished at 4:53 am on Wednesday. Chang'e 5, China's largest and most sophisticated lunar probe, was launched by a Long March 5 heavy-lift carrier rocket early on Nov 24 at the Wenchang Space Launch Center in Hainan province, setting out on the world's first mission since 1976 to return lunar samples to Earth. The spacecraft has four main components — an orbiter, lander, ascender and re-entry capsule. Before touching down on the moon, the spacecraft separated into two parts — the orbiter-reentry capsule combination and the lander-ascender combination — while in lunar orbit early Monday morning.
Chang'e 5 lunar probe gathering moon samples,https://www.chinadaily.com.cn/a/202012/03/WS5fc7267da31024ad0ba99583.html,http://img2.chinadaily.com.cn/images/202012/03/5fc825caa31024adbda5e5ae.jpeg,,By Zhao Lei | 
            China Daily |
            Updated: 2020-12-03 07:30,Photo taken at Beijing Aerospace Control Center (BACC) in Beijing on Dec 1, 2020 shows the Chang'e 5 spacecraft landing on the moon. China's Chang'e 5 spacecraft successfully landed on the near side of the moon late Tuesday and sent back images, the China National Space Administration (CNSA) announced. At 11:11 pm, the spacecraft landed at the preselected landing area near 51.8 degrees west longitude and 43.1 degrees north latitude, said the CNSA. During the landing process, the cameras aboard the lander took images of the landing area, said the CNSA. [Photo/Xinhua] 
  
 
Related: Chang'e 5 lands on moon, starts surface operations 
The lander-ascender combination of China's Chang'e 5 robotic lunar probe has finished gathering subsurface samples and packed them in a vacuum container while continuing to collect surface substances, the China National Space Administration said in a statement on Wednesday. 
The processes of drilling for and packing rocks and soil from 2 meters beneath the lunar surface finished at 4:53 am, the administration said, and the mechanical arm was still gathering surface samples. 
The combination touched down on the moon at 11:11 pm on Tuesday, becoming the third spacecraft to successfully land on the lunar surface this century. The first two－Chang'e 3 and 4－were also from China. 
If everything goes according to plan, the lander-ascender pair will work for about two days in a region north of Mons Ruemker, a mountain overlooking a vast lunar mare called Oceanus Procellarum, or the Ocean of Storms, on the western edge of the moon's near side. It is tasked with collecting about 2 kilograms of samples. 
 
  
 
   This image of the lunar surface was taken by the Chang'e 5 panoramic camera after the probe landed on the moon at 11:11 pm on Tuesday. 
  
 
Peng Jing, deputy chief designer of Chang'e 5 at the China Academy of Space Technology, said engineers installed two types of collection devices on the probe in hopes of obtaining various sorts of samples for scientists to diversify their sample collection. Having two types of collection devices also reduces the risk of failure and improves the probability of success, he added. 
Xing Qiang, an independent space technology researcher in Beijing who closely follows China's space programs, said Chinese space engineers' skills are being extensively tested by the Chang'e 5 mission. 
"As the mission will involve our first sample collection and spacecraft launch on another celestial body, it will be a comprehensive, tough test of our researchers' abilities in deep-space spacecraft design, deep-space monitoring and control, and reentry trajectory planning." 
Over the long term, some of Chang'e 5's operations will help to accumulate and demonstrate cutting-edge technologies for future Chinese manned lunar expeditions, Xing said. 
"For instance, technologies such as those for transporting the spacecraft toward lunar orbit, orbital rendezvous and docking, lunar surface-based launch, and autonomous reentry will be crucial to carrying out our manned lunar landing," he said. 
Chang'e 5, China's largest and most sophisticated lunar probe, was launched by a Long March 5 heavy-lift carrier rocket early on Nov 24 at the Wenchang Space Launch Center in Hainan province. 
 
  
 
   Technicians monitor the status of the probe at the Beijing Aerospace Control Center on Tuesday. [Photo/Xinhua] 
  
 
The spacecraft has four main components－an orbiter, lander, ascender and reentry capsule. 
Before touching down on the moon, the spacecraft separated into two parts－the orbiter-reentry capsule combination and the lander-ascender combination－while in lunar orbit early Monday morning. 
The lander-ascender combination is carrying out surface operations while the orbiter-reentry capsule combination is in lunar orbit at an average altitude of about 200 km. 
When the surface operations are completed, the ascender's 3,000-newton-thrust engine will lift it to rendezvous and dock with the reentry module. It will transfer the lunar samples to the module and then separate from it. 
The orbiter-reentry combination capsule will then return to Earth orbit, where the pair will break up, and the reentry capsule will conduct a series of complicated maneuvers to return to a preset landing site in the Inner Mongolia autonomous region in mid-December. 
If the mission is successful, Chang'e 5 will be the first spacecraft to retrieve samples from the moon since August 1976, when the former Soviet Union's unmanned Luna 24 brought 170.1 grams of samples to the Earth. 
The Russian State Space Corporation Roscosmos congratulated China on the successful landing of the Chang'e-5 robotic moon mission, Roscosmos Deputy Director-General for International Cooperation Sergey Savelyev said on Tuesday. 
"This is a truly historic event for China's space program: for the first time in the country's space research history, China National Space Administration performed a landing of a robotic sample-return mission to the Moon," Savelyev said. 
Thomas Zurbuchen, a top official at NASA's Science Mission Directorate, congratulated China on the landing. 
"This is no easy task," he said on social media. "When the samples collected on the Moon are returned to Earth, we hope everyone will benefit from being able to study this precious cargo that could advance the international science community."
Chang'e 5 lunar probe gathers moon samples,https://epaper.chinadaily.com.cn/a/202012/03/WS5fc81363a31099a2343523be.html,,,By ZHAO LEI | 
            China Daily Global |
            Updated: 2020-12-03 00:00,Mission seen as tough test of deep-space prowess with accumulation of technologies

          
           The lander-ascender combination of China's Chang'e 5 robotic lunar probe has completed gathering subsurface samples and packed them in a vacuum container, while continuing to collect surface substances, the China National Space Administration said in a statement on Wednesday. 
 The processes of drilling for and packing rocks and soil from 2 meters beneath the lunar surface concluded at 4:53 am, and a mechanical arm was still gathering surface samples, it said. 
 The combination landed on the moon at 11:11 pm Tuesday, becoming the third spacecraft to successfully touch down on the lunar surface this century. The first two that had achieved this feat－Chang'e 3 and 4－were also from China. 
 The lander-ascender pair is set to work for about two days in a region north of Mons Ruemker, a mountain overlooking a vast lunar mare called Oceanus Procellarum, or the Ocean of Storms, on the western edge of the moon's near side. It is tasked with collecting about 2 kilograms of samples. 
 Peng Jing, deputy chief designer of Chang'e 5 at the China Academy of Space Technology, said engineers installed two types of collection devices on the probe aimed at obtaining various types of samples for scientists to diversify their sample collection. Having two types of collection devices also reduces the risk of failure and improves the probability of success, he said. 
 Xing Qiang, an independent space technology researcher in Beijing who closely follows China's space programs, said Chinese space engineers' skills are being extensively tested by the Chang'e 5 mission. 
 "As the mission will involve our first sample collection and spacecraft launch on another celestial body, it will be a comprehensive, tough test of our researchers' abilities in deep-space spacecraft design, deep-space monitoring and control, and reentry trajectory planning." 
 In the long run, some of Chang'e 5's operations will help to accumulate and demonstrate cutting-edge technologies for future Chinese manned lunar expeditions, Xing said. 
 "For instance, technologies such as those for putting the spacecraft toward lunar orbit, orbital rendezvous and docking, lunar surface-based launch, and autonomous reentry will be crucial to carrying out our manned lunar landing," he said. 
 Chang'e 5, China's largest and most sophisticated lunar probe, was launched by a Long March 5 heavy-lift carrier rocket early on Nov 24 at the Wenchang Space Launch Center in Hainan province, setting out on the world's first mission since 1976 to return lunar samples to Earth. 
 The spacecraft has four main components－an orbiter, lander, ascender and reentry capsule. 
 Before touching down on the moon, the spacecraft separated into two parts－the orbiter-reentry capsule combination and the lander-ascender combination－while in lunar orbit early Monday morning. 
 The lander-ascender combination is carrying out surface operations while the orbiter-reentry capsule combination is in lunar orbit at an average altitude of about 200 km. 
 When the surface operations are completed, the ascender's 3,000-newton-thrust engine will lift it to rendezvous and dock with the reentry module. It will transfer the lunar samples to the module and separate from it. 
 The orbiter-reentry combination capsule will then return to Earth orbit, where the pair will break up, and the reentry capsule will conduct a series of complicated maneuvers to return to a preset landing site in the Inner Mongolia autonomous region in mid-December. 
 If the mission is successful, China will become the third nation to bring samples back from the moon, after the United States and the former Soviet Union. Its success will also make Chang'e 5 the first spacecraft to retrieve samples from the moon since August 1976, when the former Soviet Union's unmanned Luna 24 brought 170.1 grams of samples to Earth. 
 zhaolei@chinadaily.com.cn
Chang'e 5 lands on moon, starts surface operations,https://global.chinadaily.com.cn/a/202012/02/WS5fc772d1a31024ad0ba99682.html,,,,At the climax of a landmark mission, the lander-ascender combination of China's Chang'e 5 robotic lunar probe has started gathering lunar rocks and soil after landing on the moon late on Tuesday night.
The video shows the landing camera image of the Chang'e 5's lander-ascender combination during dynamic descent.
Video: China National Space Administration
Lunar landing site carefully selected,https://global.chinadaily.com.cn/a/202012/02/WS5fc6d547a31024ad0ba99303.html,http://img2.chinadaily.com.cn/images/202012/02/5fc6d547a31024adbda5a061.jpeg,,,Photo taken at Beijing Aerospace Control Center (BACC) in Beijing on Dec 1, 2020 shows the Chang'e 5 spacecraft landing on the moon. China's Chang'e 5 spacecraft successfully landed on the near side of the moon late Tuesday and sent back images, the China National Space Administration (CNSA) announced. At 11:11 pm, the spacecraft landed at the preselected landing area near 51.8 degrees west longitude and 43.1 degrees north latitude, said the CNSA. During the landing process, the cameras aboard the lander took images of the landing area, said the CNSA. [Photo/Xinhua] 
  
 
The selection of Chang'e 5's landing site near Mons Ruemker, an isolated volcanic formation located in the northwestern part of the moon's near side, was not made randomly but was based on a host of considerations, a project leader explained. 
Pei Zhaoyu, spokesman for the Chang'e 5 mission, said that project planners considered scientific, technical and engineering factors when choosing an ideal landing site for the spacecraft. 
"The first determinant was related to the landing site's scientific value－the place should be unexplored by previous missions and its geological characteristics should be different from those of explored regions, thus helping scientist to deepen our knowledge of the histories of the moon and the solar system," he said. 
Then planners would check whether the candidate sites are suitable in terms of technical and engineering capability, according to Pei, who is deputy director of the China National Space Administration's Lunar Exploration and Space Program Center. 
"We must make sure that the place where the probe was expected to operate is safe for landing, sample-collection and launching operations," the spokesman said. "For instance, there should not be a lot of rocks pits that would be obstacles during landing. In addition, the area should be covered with sunlight and have a suitable temperature during the probe's surface operations." 
Pang Zhihao, a retired China Academy of Space Technology researcher, said, "You don't want your probe to land on rocky terrain because such places are very dangerous for landing. If the spacecraft hits a rock, it will be highly likely to be damaged or to be in an unfavorable position, which will fundamentally compromise the entire mission." 
China's first lunar probe to touch down on the moon, Chang'e 3 landed in the Mare Imbrium, or Sea of Rains, a vast lava plain within the Imbrium basin. 
Chang'e 4 landed on the Von Karman crater in the South Pole-Aitken basin of the moon's far side, realizing mankind's first close observation of the little known "dark side of the moon".
Chang'e 5 lands on moon, starts work on surface,https://epaper.chinadaily.com.cn/a/202012/02/WS5fc6c6f4a31099a234352336.html,,,By ZHAO LEI | 
            China Daily Global |
            Updated: 2020-12-02 00:00,Country's largest, most sophisticated robotic lunar probe is on mission to collect rocks, soil

          
           At the climax of a landmark mission, China's Chang'e 5 robotic lunar probe has started gathering lunar rocks and soil after landing on the moon late on Tuesday night. 
 Chang'e 5 is expected to work for about two days in a region to the north of Mons Ruemker, a mountain overlooking a vast lunar mare called Oceanus Procellarum, or the Ocean of Storms, on the western edge of the moon's near side. After the surface operations are completed, it will bring about 2 kilograms of lunar samples back to Earth in mid-December, 44 years after the last substances from the moon were brought to Earth, according to the China National Space Administration. 
 As the landing procedures began at 10:57 pm, the lander-ascender combination of the 8.2-metric ton Chang'e 5 started its engine to reduce its flying speed and began to descend toward the moon from about 15 kilometers above the lunar surface. 
 When the lander-ascender reached an altitude of 2.5 km, it conducted a rapid positional adjustment and continued approaching the lunar surface. 
 During the engine-assisted process, cameras on the lander-ascender took pictures of the landing site and transmitted them to computers to identify possible hazards on the surface, such as large rocks, so the craft could maneuver to avoid them. 
 The lander-ascender suspended its descent when it was about 100 meters from the moon and hovered for a short time to carry out accurate detection of obstacles before continuing to descend at a slower, steady speed. 
 At the last moment of the challenging operation, when the craft was several meters above the surface, its engine stopped and the craft touched down on the lunar surface at 11:11 pm, becoming the third spacecraft to successfully land on the moon in the 21st century. The other two that had achieved this feat were also from China－the Chang'e 3 and 4. 
 After landing, it embarked on tasks such as using a technically advanced drill to retrieve rocks from 2 meters beneath the lunar surface and a mechanical arm to gather soil from the surface. 
 China's largest and most sophisticated lunar probe, Chang'e 5 was launched by a Long March 5 heavy-lift carrier rocket on Nov 24 at the Wenchang Space Launch Center in Hainan province, undertaking the world's first mission since 1976 to bring lunar samples to Earth. 
 Before landing, Chang'e 5 separated into two parts－an orbiter-reentry capsule combination and a lander-ascender combination－early on Monday morning. 
 While the lander-ascender conducts surface operations, the orbiter-reentry capsule will travel in a lunar orbit at an average altitude of around 200 km above the moon, according to the space administration. 
 After the collection and packing operations are completed, an engine on the ascender will lift it to rendezvous and dock with the reentry module. It will transfer the lunar samples to the module and then separate from it. 
 The orbiter-reentry capsule combination will then return to Earth's orbit, where the pair will separate and the reentry capsule will conduct a series of complicated maneuvers to return to a preset landing site in the Inner Mongolia autonomous region in mid-December. 
 zhaolei@chinadaily.com.cn
Orbiter, lander split as mission advances,https://global.chinadaily.com.cn/a/202012/01/WS5fc5978aa31024ad0ba98fd9.html,http://img2.chinadaily.com.cn/images/202012/01/5fc5a059a31024adbda56fb5.jpeg,,,Space workers monitor the status of Chang'e 5 at a control center in Beijing on Tuesday. [Photo/Xinhua] 
  
 
China's Chang'e 5 robotic lunar probe separated into two parts early on Monday morning in a major development of the historic sample-return mission, according to the China National Space Administration. 
The separation took place at 4:40 am under the guidance of technicians at the Beijing Aerospace Control Center, the administration said in a statement, adding that the two parts, the orbiter-reentry capsule combination and the lander-ascender combination, were in good condition at the time. 
The orbiter reentry capsule combination will continue traveling in a lunar orbit at an average altitude of around 200 kilometers above the moon, while the lander-ascender combination will prepare to conduct a soft-landing on the lunar surface, according to the statement. 
The 8.2-metric ton Chang'e 5, China's largest and most sophisticated lunar probe, was launched by a Long March 5 heavy-lift carrier rocket early on Nov 24 at the Wenchang Space Launch Center in Hainan province, undertaking the world's first mission since 1976 to return lunar samples to Earth. 
Before the latest maneuver, Chang'e 5 carried out two orbital corrections and two braking operations. 
After touching down on the lunar surface, the lander-ascender combination will begin to engage in tasks such as using a technically advanced drill to retrieve rocks from 2 meters beneath the surface and gathering soil from the surface with a mechanical arm. 
If everything proceeds smoothly, around 2 kilograms of stones and soil will be collected and packed in a vacuum-sealed metal container inside the ascender. 
After two days, when the surface operations are completed, a 3,000-newton-thrust engine on the ascender will lift it to rendezvous and dock with the reentry module. It will transfer the lunar samples to the module and then separate from it. 
The orbiter reentry combination capsule will then return to the Earth's orbit, where the pair will break up and the reentry capsule will conduct a series of complicated maneuvers to return to a preset landing site in the Inner Mongolia autonomous region in mid-December. 
If the mission is successful, it will be the first time that China will have successfully retrieved an extraterrestrial substance. Furthermore, it will make China the third nation to bring samples back from the moon, after the United States and the former Soviet Union.
China's Chang'e-5 probe prepares to land on moon,https://www.chinadaily.com.cn/a/202011/30/WS5fc45c5aa31024ad0ba9855b.html,http://img2.chinadaily.com.cn/images/202011/30/5fc45c5aa31024adbda531fb.jpeg,,Xinhua |
            Updated: 2020-11-30 10:43,This image from video animation is provided by the Beijing Aerospace Control Center (BACC). China's Chang'e-5 probe performed braking for the second time at 20:23 pm Sunday (Beijing Time), according to the China National Space Administration (CNSA). After the deceleration, the probe started flying in a near circular orbit from an elliptical path around the moon, said the CNSA. [Photo/BACC] 
  
 
BEIJING -- China's Chang'e-5 probe is preparing for a soft landing on the moon to undertake the country's first collection of samples from an extraterrestrial body. 
The lander-ascender combination of the spacecraft separated from its orbiter-returner combination at 4:40 am Monday (Beijing Time), according to the China National Space Administration (CNSA). 
Launched on Nov 24, Chang'e-5 is one of the most complicated and challenging missions in China's aerospace history, as well as the world's first moon-sample mission for more than 40 years. 
The spacecraft is performing well and communication with ground control is normal, CNSA said. 
The lander-ascender combination will execute a soft landing on the moon and carry out automatic sampling. The orbiter-returner will continue orbiting about 200 km above the lunar surface and wait for rendezvous and docking with the ascender.
Chang'e 5 lunar probe enters orbit around moon,https://www.chinadaily.com.cn/a/202011/30/WS5fc4377da31024ad0ba98366.html,http://img2.chinadaily.com.cn/images/202011/30/5fc4377ca31024adbda517c7.jpeg,Chang'e 5 lunar probe enters orbit around moon,ZHAO LEI |
          Updated: 2020-11-30 08:06,This image from video animation is provided by the Beijing Aerospace Control Center (BACC). China's Chang'e-5 probe performed braking for the second time at 20:23 pm Sunday (Beijing Time), according to the China National Space Administration (CNSA). After the deceleration, the probe started flying in a near circular orbit from an elliptical path around the moon, said the CNSA. [Photo/BACC] 
  
 
China's Chang'e 5 robotic lunar probe carried out its second braking maneuver Sunday evening and moved from an elliptical lunar orbit to a near-circular lunar orbit, according to China National Space Administration. 
Like the first braking operation on Saturday evening, the latest action was executed by a 3,000-newton-thrust engine on the spacecraft's orbiter, which was activated at 8:23 pm, the administration said in a statement. 
The braking operation, a crucial measure for orbital control in lunar missions, is essential to ensuring the spacecraft will be captured by the moon's gravitational field instead of accidentally flying by the celestial body.
Chinese lunar mission reaches vital stage,https://global.chinadaily.com.cn/a/202011/30/WS5fc4349ba31024ad0ba98360.html,,,,China's Chang'e 5 robotic lunar probe separated into two parts early on Monday morning in a major development of the historic sample-return mission, according to the China National Space Administration.
The separation took place at 4:40 am under the control of technicians at the Beijing Aerospace Control Center, the administration said in a statement, adding that the two parts, the orbiter re-entry capsule combination and the lander-ascender combination, were in good condition at the time.
Next, the orbiter re-entry capsule combination will continue travelling in a lunar orbit with an average altitude of around 200 kilometers above the moon, while the lander-ascender combination will prepare to conduct a soft-landing on the lunar surface, according to the statement.
The 8.2-metric ton Chang'e 5, China's largest and most sophisticated lunar probe, was launched by a Long March 5 heavy-lift carrier rocket early on Tuesday morning at the Wenchang Space Launch Center in Hainan province, undertaking the world's first mission since 1976 to return lunar samples to Earth.
Before the latest maneuver, Chang'e 5 carried out two orbital corrections and two braking operations.
After touchdown on the lunar surface, the lander-ascender combination will begin to engage in tasks such as using a technically advanced drill to retrieve rocks from 2 meters beneath the surface, and gathering soil from the surface with a mechanical arm.
If everything proceeds smoothly, around 2 kilograms of stones and soil will be collected and packed in a vacuum-sealed metal container inside the ascender.
After two days, when the surface operations are completed, a 3,000-newton-thrust engine on the ascender will lift it to rendezvous and dock with the re-entry module. It will transfer the lunar samples to the module and then separate from it.
The combination of orbiter and re-entry capsule will then return to the Earth's orbit, where the pair will break up and the re-entry capsule will conduct a series of complicated maneuvers to return to a preset landing site in the Inner Mongolia autonomous region in mid-December.
If the entire mission is successful, it will be China's first time to successfully retrieve an extraterrestrial substance. Furthermore, it will make China the third nation, after the United States and the Soviet Union, to bring samples back from the moon.
Chang'e 5 probe enters lunar orbit,https://epaper.chinadaily.com.cn/a/202011/30/WS5fc43a30a31099a234352237.html,https://epaper.chinadaily.com.cn/images/202011/30/5fc43a30a31099a2249c249c.png,,By ZHAO LEI | 
            China Daily Global |
            Updated: 2020-11-30 00:00,China's Chang'e 5 robotic lunar probe carried out its second braking maneuver on Sunday evening and moved from an elliptical lunar orbit to a near-circular lunar orbit, according to the China National Space Administration. 
Like the first braking operation on Saturday evening, the latest action was executed by an engine on the spacecraft's orbiter, which was activated at 8:23 pm, the administration said in a statement. 
The braking operation, a crucial measure for orbital control in lunar missions, was essential to ensuring the spacecraft will be captured by the moon's gravitational field instead of accidentally flying by the celestial body. 
The 8.2-metric ton Chang'e 5 has four components－an orbiter, lander, ascender and reentry capsule. It is China's largest and most sophisticated lunar probe. 
The spacecraft was launched by a Long March 5 heavy-lift carrier rocket early on Tuesday morning at the Wenchang Space Launch Center in Hainan province on the world's first mission since 1976 for bringing lunar samples back to Earth. 
Chang'e 5 followed an Earth-moon transfer trajectory for about 112 hours before the braking operation and had performed two orbital corrections, the administration said. 
After achieving lunar orbit, the probe will circle the moon for a certain period and then separate into two parts. The orbiter and reentry capsule will remain in orbit and the lander-ascender combination will descend toward the moon's surface. 
They will make an engine-assisted touchdown on the moon and later engage in tasks such as using a technically advanced drill to retrieve rocks from 2 meters beneath the moon's surface and gathering soil from the surface with a mechanical arm. 
If everything goes smoothly, about 2 kilograms of stones and soil will be collected and packed in a vacuum-sealed metal container inside the ascender. 
After two days, when the surface operations are completed, a second engine on the ascender will lift it to rendezvous and dock with the reentry module. It will transfer the lunar samples to the module and then undock from it. 
The combined orbiter and reentry capsule will then return to Earth orbit, where the pair will break up and the reentry capsule will conduct a series of complicated maneuvers to return to a preset landing site in the Inner Mongolia autonomous region in mid-December. 
The entire mission is scheduled to take about 23 days, according to the administration. 
Considering these highly sophisticated operations, the Chang'e 5 mission will be more difficult and challenging than previous Chinese lunar expeditions, its designers have said. 
If the mission is successful, it will be China's first time to successfully retrieve an extraterrestrial substance. Furthermore, it will also make China the third nation, after the United States and the former Soviet Union, to bring samples back from the moon. 
zhaolei@chinadaily.com.cn
Chang'e pulls off second braking maneuver in lunar mission,https://www.chinadaily.com.cn/a/202011/29/WS5fc3a099a31024ad0ba98301.html,http://img2.chinadaily.com.cn/images/202011/29/5fc3a5aca31024adbda51257.jpeg,,By Zhao Lei | 
            chinadaily.com.cn |
            Updated: 2020-11-29 21:22,A Long March-5 rocket, carrying the Chang'e-5 spacecraft, blasts off from the Wenchang Spacecraft Launch Site on the coast of southern island province of Hainan, Nov 24, 2020. [Photo/Xinhua] 
  
 
China's Chang'e 5 robotic lunar probe carried out its second braking maneuver Sunday evening, moving from an elliptical lunar orbit to a near-circular lunar orbit according to the China National Space Administration.  
Like the first braking operation on Saturday evening, the latest action was executed by a 3,000-newton-thrust engine on the spacecraft's orbiter, which was activated at 8:23 pm, the administration said in a statement.  
The braking operation, a crucial measure for orbital control in lunar missions, is essential to ensuring the spacecraft will be captured by the moon's gravitational field instead of merely flying by the celestial body.  
The 8.2-metric ton Chang'e 5 has four components: an orbiter, lander, ascender and re-entry capsule. It is China's largest and most sophisticated lunar probe.  
The spacecraft was launched by a Long March 5 heavy-lift carrier rocket early Tuesday morning at the Wenchang Space Launch Center in Hainan province, on the world's first mission to bring lunar samples to Earth since 1976.  
Chang'e 5 followed an Earth-moon transfer trajectory for about 112 hours before the braking operation and had performed two orbital corrections, the administration said.  
Next, the probe will circle the moon for a certain period, then separate into two parts. The orbiter and re-entry capsule will remain in orbit, and the lander-ascender combination will descend toward the moon's surface.  
They will make an engine-assisted touchdown on the moon and later engage in tasks such as using a drill to retrieve rocks from 2 meters beneath the moon's surface and gathering soil from the surface with a mechanical arm.  
If everything proceeds smoothly, about 2 kilograms of stones and soil will be collected and packed in a vacuum-sealed metal container inside the ascender.  
After two days, when surface operations are completed, a second 3,000-newton-thrust engine on the ascender will lift it to rendezvous and dock with the re-entry module. It will transfer the lunar samples to the module and then undock from it. 
The combination of orbiter and re-entry capsule will then return to Earth orbit, where the pair will break up and the re-entry capsule will conduct a series of complicated maneuvers to reach a preset landing site in the Inner Mongolia autonomous region in mid-December.  
The entire mission is scheduled take about 23 days, according to the administration.  
Considering the highly sophisticated operations required, the Chang'e 5 mission will be more difficult and challenging than previous Chinese lunar expeditions, its designers have said. 
If the mission is successful, it will be China's first time retrieving an extraterrestrial substance. It will also make China the third nation, after the United States and the Soviet Union, to bring samples back from the moon.
Chang'e 5 probe successfully enters lunar orbit,https://www.chinadaily.com.cn/a/202011/28/WS5fc255fba31024ad0ba9827a.html,http://img2.chinadaily.com.cn/images/202011/28/5fc255fba31024adbda5026b.jpeg,,By Zhao Lei | 
            chinadaily.com.cn |
            Updated: 2020-11-28 21:51,A Long March-5 rocket, carrying the Chang'e-5 spacecraft, blasts off from the Wenchang Spacecraft Launch Site on the coast of southern island province of Hainan, Nov 24, 2020. [Photo/Xinhua] 
  
 
China's Chang'e 5 robotic lunar probe carried out a braking maneuver on Saturday evening and then successfully entered a lunar orbit, according to the China National Space Administration. 
The administration said in a statement that a 3,000-newton-thrust engine on the spacecraft was activated at 8:58 pm and worked about 17 minutes when the probe reached a position about 400 kilometers above the moon. 
A key orbital control measure for any lunar mission, the braking operation was conducted to reduce the spacecraft's speed to make sure it can be captured by the moon's gravitational field rather than accidentally flying past the celestial body. 
The 8.2-metric ton Chang'e 5 has four components -- orbiter, lander, ascender and re-entry capsule. It is China's largest and most sophisticated lunar probe. 
The spacecraft was launched by a Long March 5 heavy-lift carrier rocket on early Tuesday morning at the Wenchang Space Launch Center in Hainan province, in an attempt to realize the world's first mission to bring lunar samples back to Earth since 1976. 
After its arrival in lunar orbit, the probe will fly around the celestial body for a certain period of time and will then separate into two parts, with the orbiter and re-entry capsule remaining in the orbit while the lander-ascender combination descends toward the lunar surface. 
The landing combination will make an engine-assisted touchdown on the moon and later start conducting such assignments as using a cutting-edge drill to obtain underground rocks from 2 meters beneath the surface and a mechanical arm to gather surface dirt. 
If everything proceeds smoothly, about 2 kilograms of stones and soil will be collected and packed in a vacuumed metal container inside the ascender. 
After the two-day surface operations are done, the ascender's rocket will elevate it to lunar orbit to rendezvous and dock with the re-entry module. It will transfer lunar samples to the module and then undock from the latter. 
The combination of orbiter and re-entry capsule will then depart the lunar orbit and return to Earth's orbit, where the pair will break up and the re-entry capsule will conduct a host of complicated maneuvers to return to a preset landing site in the Inner Mongolia autonomous region in mid-December. 
Back on the lunar surface, the lander will continue using its three scientific payloads to carry out survey and measurement -- the panoramic camera is tasked with mapping topography of the landing site; the infrared spectrometer will determine physical composition of stones and dirt around the landing site; and the soil measurement instrument will detect and analyze the subsurface structure of the drilling point. 
The entire mission is scheduled to last around 23 days, according to the space administration. 
Considering these highly sophisticated operations, Chang'e 5 will be more difficult and challenging than previous Chinese lunar expeditions, designers have said. 
If the mission ends successfully, it will become China's first space activity that has retrieved extraterrestrial substance and will also make China the third nation in the world to bring lunar samples back after the United States and the former Soviet Union.
China to build lunar research station prototype: Scientist,https://global.chinadaily.com.cn/a/202011/26/WS5fbf668da31024ad0ba96b26.html,,,,HAIKOU -- China plans to build a prototype for a lunar scientific research station in the fourth phase of the country's lunar exploration program, said Wu Weiren, chief designer of the program.
The prototype, which will consist of multiple detectors operating in lunar orbit and on the lunar surface, will be capable of conducting scientific and technological research on the moon, as well as technical verification of lunar resource exploration and utilization, said Wu at the Wenchang International Aviation & Aerospace Forum, which concluded Wednesday in Wenchang City, South China's island province of Hainan.
With the planned prototype, Chinese scientists will seek cooperation with their international counterparts to build an international lunar scientific research station, said Wu, also an academician of the Chinese Academy of Engineering.
On Tuesday, China launched the Chang'e-5 spacecraft to collect and return samples from the moon, the country's first attempt to retrieve samples from an extraterrestrial body. It marked the end of the third phase of China's lunar exploration program.
According to the plan of the fourth phase of the program, the Chang'e-7 spacecraft will conduct a comprehensive exploration of the moon's Antarctic topography, material composition and space environment, said Wu.
The Chang'e-8 spacecraft will be tasked with conducting further scientific tests as well as the verification of key technologies, the scientist added.
Experts, media hail China's new lunar mission as 'revolutionary',https://global.chinadaily.com.cn/a/202011/26/WS5fbf63bfa31024ad0ba96b0f.html,http://cds.chinadaily.com.cn/dams/capital/image/202011/26/5fbf6225e4b01610e74d980d.jpg,,,A Long March-5 rocket, carrying the Chang'e-5 spacecraft, blasts off from the Wenchang Spacecraft Launch Site on the coast of southern island province of Hainan, Nov 24, 2020. [Photo/Xinhua] 
  
 
BEIJING -- Experts and media worldwide have hailed China's latest lunar mission as a "revolutionary" step forward for deepening humanity's understanding of the lunar history. 
China launched its Chang'e 5 lunar probe into space on Tuesday, kicking off the country's first extraterrestrial sampling mission. 
A Long March 5 rocket, carrying the Chang'e 5 spacecraft, blasted off from the Wenchang Spacecraft Launch Site on the coast of China's southern island province of Hainan at 4:30 am Beijing Time (2030 GMT) two days ago. 
Chang'e-5 is one of the most complicated and challenging missions in China's aerospace history, according to the China National Space Administration (CNSA). Its landing site will be in the northwest region of Oceanus Procellarum, also known as the Ocean of Storms, on the near side of the Moon. 
James Head, a planetary geoscientist at Brown University, said that this area is of particular interest to scientists because it could confirm whether the Moon was still volcanically active some 1 billion to 2 billion years ago. 
The CNSA said the craft plans to bring about 2 kg of lunar samples back to Earth. 
The samples, when returned and analysed, will give us a "treasure trove of new information" that will "revolutionize our understanding of lunar history," Head added. 
Clive Neal, a geoscientist at the University of Notre Dame in Indiana, the United States, said if successful, the mission "marks the beginning of a new era of robotic sample returns from the Moon that will undoubtedly change scientists' understanding of the planetary body." 
Patrick Michel, planetary scientist at France's National Center of Scientific Research's Cote d'Azur Observatory, believed that an analysis of the lunar soil samples is like delving into the ancient memories of the solar system. 
Every sample brought back to Earth, from whether the Moon or asteroids, helped us better understand the universe, Michel said. 
On Tuesday, the European Space Agency tweeted its "best wishes for a successful mission" of China's Chang'e-5 spacecraft. 
Describing the program as the "latest milestone in China's space missions," the Associated Press on Tuesday briefly looked back on China's "cautious and incremental" space endeavors starting this century. 
"China prides itself on arriving at this point (launch of Chang'e 5) largely through its own efforts," it said. 
"Pulling off the Chang'e 5 mission would be an impressive feat for any nation," the press quoted Florida-based expert Stephen Clark of the publication Spaceflight Now as saying. 
China's Chang'e 5 probe has reignited global interest in lunar exploration, said Jessica Flahault, a planetary geologist at the French Center for Petrology and Geochemistry. 
The Chang'e mission to bring back lunar samples is indeed a difficult one, Japan's Yomiuri Shimbun newspaper reported. "If successful, China will become the third country to bring back a lunar sample," the newspaper said.
China's Chang'e-5 probe completes second orbital correction,https://global.chinadaily.com.cn/a/202011/26/WS5fbefb42a31024ad0ba967e9.html,http://cds.chinadaily.com.cn/dams/capital/image/202011/26/5fbefb18e4b01610e74d80e8.jpeg,,,China launches the Chang'e-5 lunar probe from the Wenchang Spacecraft Launch Site in the southern province of Hainan. [Photo/Xinhua] 
  
 
BEIJING -- China's lunar probe Chang'e-5 successfully carried out its second orbital correction Wednesday night, according to the China National Space Administration. 
The probe conducted the orbital correction at 10:06 pm (Beijing Time), when its two 150N engines were operational for about six seconds. 
Prior to the orbital correction, the lunar probe had traveled for roughly 41 hours in orbit, and was about 270,000 km away from Earth. All of the probe's systems were in good condition. 
The CNSA said that the tracking of the probe by ground monitoring and communication centers and stations is going smoothly. 
China launched the lunar probe Tuesday to collect and return samples from the moon. It is the country's first attempt to retrieve samples from an extraterrestrial body.
Mighty Long March 9 carrier rocket set to debut in 2030,https://global.chinadaily.com.cn/a/202011/26/WS5fbee72fa31024ad0ba967a7.html,http://img2.chinadaily.com.cn/images/202011/26/5fbee72fa31024adbda44430.jpeg,,,File photo: 13 satellites are blasted off atop a Long March-6 carrier rocket in Shanxi on Nov 6. [Photo by Zheng Taotao/provided to chinadaily.com.cn] 
  
 
The China National Space Administration has revealed design specifications about the Long March 9, a super-heavy carrier rocket that will likely become one of the world's largest and mightiest launch vehicles. 
Xu Hongliang, secretary-general of the administration, said on Tuesday afternoon in Haikou, capital of Hainan province, that the Long March 9 is in the research and development stage and is expected to enter service around 2030. 
The super-heavy rocket will be 93 meters tall, have a liftoff weight of 4,140 metric tons and a thrust power of 5,760 tons. Its core stage will be about 10 meters in diameter, Xu said at the Wenchang International Aviation and Aerospace Forum's opening ceremony on Tuesday. 
The craft will be so powerful that it will be able to transport spacecraft with a combined weight of 140 tons to a low-Earth orbit hundreds of kilometers above the planet, he said. 
Li Benqi, deputy head of the Wenchang Space Launch Center's planning department, said at the opening ceremony that the rocket will also be able to place spaceships weighing up to 50 tons in an Earth-moon transfer trajectory for lunar expeditions. 
He added that the center will construct a new launchpad and new testing and support facilities for the Long March 9. 
Engineers at China Aerospace Science and Technology Corp, the country's leading space contractor, have started to conduct tests on the 500-ton-thrust liquid oxygen/kerosene engine, which is expected to become the nation's most powerful rocket engine, the company said. 
Once Long March 9 enters operation, its carrying capacity will be more than five times that of Long March 5, currently the mightiest and tallest in China's rocket family. 
The 20-story-tall Long March 5 has a liftoff weight of 869 tons and a maximum carrying capacity of 25 tons to a low-Earth orbit. A Long March 5 was launched early on Tuesday morning to send China's biggest lunar probe－Chang'e 5－to the moon. 
The Long March 9 will be crucial in realizing the nation's ambitious plans for manned missions to the moon and sending large robotic spacecraft into deep space. 
China Aerospace Science and Technology Corp has estimated that about 10 Long March 9s will be needed each year from 2030 to 2035 in China to serve the nation's robust demand for heavy-lift rockets. 
More than 300 officials, scientists, engineers, business representatives and delegates from overseas space organizations took part in the two-day forum, the first of its kind in Hainan. 
The island province in South China is determined to develop local space-related industries as a new engine for its economy, local officials said. 
Ma Zhiping in Haikou contributed to this story.
Chang'e 5 new chapter in space mission,https://www.chinadaily.com.cn/a/202011/26/WS5fbee1d3a31024ad0ba9677c.html,http://img2.chinadaily.com.cn/images/202011/26/5fbee1d3a31024adbda442a9.jpeg,,By SHI HAO | 
            China Daily |
            Updated: 2020-11-26 06:59,The rocket to lift Chang'e 5, the latest mission in China's lunar exploration program, is moved to its launch pad in the Wenchang Space Launch Center in Hainan province on Nov 17, 2020. [Photo by Zhang Senyu/chinadaily.com.cn] 
  
 
A Long March 5 rocket blasted off from the Wenchang Spacecraft Launch Site on Tuesday, putting the Chang'e 5 spacecraft into the planned earth-moon transfer orbit. 
This marks the start of China's first unmanned mission to collect soil and rock samples from the moon, the country's first attempt. It is also the first moon-sample mission in 44 years; the last one being the Soviet Union's Luna 24 mission in 1976. 
Chang'e 5 comprises a lunar orbiter, a lander, an ascender and a sample return craft, and has a total launch mass of 8.2 metric tons, which is heavier than all deep-space detectors launched by China and one of the heaviest robotic deep-space detectors in the world. 
After Chang'e 5 enters the lunar orbit, the lander-ascender assembly will detach from the orbiter-return capsule assembly, and land on the lunar surface. While the orbiter-returner orbit about 200 km above the lunar surface, the lander-ascender will touch down on the northwest region of Oceanus Procellarum, also known as the Ocean of Storms, on the near side of the moon in early December. Then the ascender will take off, and dock with the orbiter-returner in orbit. After transferring samples to the returner, the ascender will again detach from the orbiter-return craft. Once the geometric relationship between the Earth and the moon is suitable, the orbiter will carry the return capsule back to Earth, re-entering the atmosphere and landing at the Siziwang Banner in North China's Inner Mongolia autonomous region. 
The Chang'e 5 mission is similar to the Apollo moon-landing program, both involving propulsion, return, descent and ascent, and both having lunar orbit rendezvous and docking. The reason for this design is that Chang'e 5 is also tasked with verifying key technologies such as lunar takeoff, lunar orbital rendezvous and docking and lunar sample storage, to accumulate important technology for China's future manned lunar landing and deep space exploration. 
Chang'e 5 will be able to scrape and bring back 2 kilograms of soil and rock from the lunar surface. The previous record was 170.1 grams collected by the Soviet Union's Luna 24 lunar detector in 1976. 
Chang'e 5 endured a long three-year storage period while waiting for the faults of the Long March 5 rocket to be corrected. Once the storage technology of Chang'e 5 proves effective, it will guarantee regular backup and emergency launch of China's spacecraft in the future. 
－SHI HAO, A RESEARCHER WITH CHINA AEROSPACE SCIENCE AND TECHNOLOGY CORPORATION
China sees robust growth in commercial aerospace industries,https://global.chinadaily.com.cn/a/202011/25/WS5fbe1165a31024ad0ba966d3.html,http://img2.chinadaily.com.cn/images/202011/25/5fbe1165a31024adbda439fc.jpeg,,,China launches the Chang'e-5 lunar probe from the Wenchang Spacecraft Launch Site in the southern province of Hainan. [Photo/Xinhua] 
  
 
HAIKOU - The number of Chinese enterprises in commercial aerospace industries has exceeded 160, according to an international aerospace forum held in Wenchang city, South China's island province of Hainan on Tuesday. 
The enterprises cover the manufacturing of rockets and satellites, satellite tracking and control, the operation services of communications satellites and remote sensing satellites and other industries, said Wan Yanhui, head of the assets management department of China Aerospace Science and Technology Corporation at the Wenchang International Aviation & Aerospace Forum. 
China has carried out over 50 international commercial launches and completed the delivery of 14 satellites in orbit, Wan added. 
The company also plans to build Wenchang into an international spacecraft launch center and an exchange and cooperation platform for aerospace to promote the development of commercial aerospace industries.
America's emerging 'Star Wars' against China,https://www.chinadaily.com.cn/a/202011/25/WS5fbdf343a31024ad0ba96616.html,http://img2.chinadaily.com.cn/images/202011/25/5fbdf343a31024adbda430cf.jpeg,,CGTN |
            Updated: 2020-11-25 14:01,Space workers celebrate the successful launch of Chang'e 5 from the Wenchang Space Launch Center in Hainan province on Tuesday. [Photo/Xinhua] 
  
 
Editor's note: Tom Fowdy is a British political and international relations analyst and a graduate of Durham and Oxford universities. He writes on topics pertaining to China, the DPRK, Britain and the US The article reflects the author's opinions, and not necessarily the views of CGTN. 
A few days ago the news was announced that the Trump administration was preparing to add an additional 89 Chinese companies to the commerce department's entity list, prohibiting them from acquiring US-made components and technologies without approval and claiming they are linked to the military and represent a "national security threat." The firms were noticeably all in the aerospace industry, with an obvious goal of attempting to stifle China's own development in this sector and force Beijing to be reliant on US firms such as Boeing. Given the Commercial Aircraft Corporation of China (Comac) (a firm being listed) is launching its own domestically made alternative to the 737, the C919, next year, it is difficult to see the move in any other light. It's obvious protectionism. 
But there is another angle, a strategic one too, of outer space. The Trump administration has long made a decision that China represents a competitor in space exploration and technology, and claimed falsely that Beijing seeks to militarize the cosmos as a pretext for their own militarization plans, contravening the 1967 Outer Space Treaty which pledges that space and "celestial bodies" may only be used for "peaceful development" and not military means. 
In doing so, the administration has over the past few years put in place plans to transform space into the newest "strategic frontier" and now, as China launches Chang'e-5, seeks to undermine China's entire aerospace industry to gain the upper hand. As a result, this is a sphere worth watching. 
The US "Space Force" 
In 2018, Trump announced the creation of a "US space force" or "space command." Although the idea was ridiculed for sounding like something out of a science fiction novel, it is, in fact, something serious. The strategic objectives of such a command is, as is stated on its website, "to protect US and allied interests in space and to provide space capabilities to the joint force." That is the militarization of outer space. This includes things such as satellite-orientated warfare and missile technology. The United States wants to gain the upper hand in this sphere in order to maintain unchallenged military hegemony over the entire world and with that viewpoint comes the designation of China as a "competitor." 
The US defense community has subsequently claimed that Beijing is militarizing space as it works on its own satellite and exploration programs. As an article from Defense News claims, "China wants to dominate space, and the US must take countermeasures." The claim is false. 
Beijing upholds the consensus that space is for peaceful development only, and in December 2019, Foreign Ministry Spokesman Geng Shuang condemned the US space force, stating, "The relevant US actions are a serious violation of the international consensus on the peaceful use of outer space, undermine global strategic balance and stability, and pose a direct threat to outer space peace and security." 
Technology Wars 
As with many areas, the "China threat" narrative is about maintaining US strategic supremacy and therefore irrespective of the facts Washington's will is that it seeks to be the only major player in outer space regardless. This view predates Trump, with the Obama administration banning coordination of China's national space agency with NASA in 2011, and excluding China from participating in the international space station. 
It is no surprise that the current White House with their "space force" policy as extending the sphere of the technology war against China to outer space, thus when they are targeting the Chinese aerospace industry with blacklistings, it's about stifling China's development in space technology that challenges Washington's ambitions to solely militarize space. 
Given this, more attention and analysis should be focused on America's emerging "Star Wars" against China. The Space Force is not a silly Trump era fad which will be discarded; it is the opening up of a new strategic frontier to American militarization and it is aimed at states deemed competitors such as China. 
Let us not forget though that this trajectory contravenes international law, and that the development of outer space exploration and technology ought only to be for peaceful development and as the 1967 treaty notes "the common heritage of mankind." As Chang'e-5 illustrates, China will continue to develop itself in this field regardless and advance its research, but unlike the US, it is not seeking hegemony or dominance of the stars.
It is in space exploration that the future for mankind lies,https://www.chinadaily.com.cn/a/202011/25/WS5fbdf33ba31024ad0ba96614.html,http://img2.chinadaily.com.cn/images/202011/25/5fbdf33ba31024adbda430b5.jpeg,,CGTN |
            Updated: 2020-11-25 14:01,China launches the Chang'e-5 lunar probe from the Wenchang Spacecraft Launch Site in the southern province of Hainan. /Xinhua 
  
 
Editor's note: Marsha Freeman is the technology editor of Executive Intelligence Review magazine and the author of several books on space including, "How We Got To the Moon: The Story of the German Space Pioneers." The article reflects the author's views, and not necessarily those of CGTN. 
The Chang'e- 5 mission to return samples of soil and rocks from the Moon is under way, following its launch on a Long March 5B heavy lift rocket. This sample return mission is the final and most complex of the six missions in the lunar exploration program that Chinese scientists developed 20 years ago. 
The scientists are able to carry out programs over decades because they are a key part of the economic fabric of Chinese society, particularly with the present orientation toward an innovation-driven economy. 
Chang'e-1 and 2 were each single-spacecraft, which orbited the Moon. Their job was to provide scientists with photographs of the surface to be used in future missions to choose suitable landing spots. 
Chang'e-3 was followed by children as well as by adults, especially curious about the exploits of the rover Yutu. Chang'e-4 for the first time in history landed on the far side of the Moon. A relay satellite was needed to allow communication between Chang'e-4 and Earth. 
Chang'e-5 is still more complex. The goal of the mission is to bring at least 2 kilograms of rocks and soil from the Moon. There will also be a few locations where a drill will go down deeper and retrieve soil. Ye Peijian, the chief designer of Chang'e-1, notes: "Chang'e-5 will also carry a drilling machine to get Moon rock from a depth of 2 meters underground." Ye also revealed that experts from Hong Kong and Macao would also participate in the lunar probe project. 
The biggest challenge in the mission is to bring back the samples to Earth. To do this requires four vehicles, a service module, a return vehicle, the lander, and the ascent vehicle. The Chang'e-5 orbiter carries the collection hardware and the return vehicle. After the robotic lunar lander collects samples, they are placed in an ascent vehicle which will launch from the lunar surface and must rendezvous and dock with the orbiter. No other sample return mission by the Soviet Union did any robotic rendezvous and docking. This requires highly precise timing. If the orbiter or the ascent vehicle were off by a small amount, they would miss rendezvous with the orbiter. When the orbiter gets close to the Earth, the capsule with the samples will be released to land in the same region where the Shenzhou astronauts land. 
When the samples come back they will undergo thorough study. Lunar soil is formed by the lunar rock which has been weathered by meteorite impact, solar wind bombardment and cosmic ray radiation. By studying these lunar soil materials, scientists can not only understand the geological evolution of the Moon, but will also provide them with greater understanding of solar activities. 
This effort will be of immense benefit for mankind. Space exploration has always provided the "new frontier" of science ever since Sputnik and the US Apollo program. Unfortunately, because of the intense media hype in the West about the "China threat," cooperation between the US and China in manned space has come to a halt. And most recently the US-China Economic and Security Review Commission in a report, "China's Space and Counterspace Capabilities and Activities," wants to place even further restrictions on such cooperation. 
Many US analysts find this terribly short-sighted. China military analyst Joan Johnson-Freese notes that "Ham-fisted US policy has proven counterproductive in the past, and will continue to do so in the future." Nevertheless, with the change of administrations there may be a rethinking of our overall policy toward China. One would hope that it also involves a rethinking of our refusal to cooperate with China in space. It is in space exploration that the future for mankind lies.
Future probes already mapped out by administration,https://global.chinadaily.com.cn/a/202011/25/WS5fbdeec9a31024ad0ba965fa.html,,,,While the lunar quest of Chang'e 5 has just begun, engineers have already mapped out the schedules for China's future moon missions.
According to mission planners at the China National Space Administration, Chang'e 6 is scheduled to be launched around 2023. Its mission is to land at the moon's south pole and bring back rock and soil samples. Chang'e 7 is set to conduct a thorough investigation of the lunar south pole in 2024. Chang'e 8 will be tasked with testing and verifying cutting-edge technologies that may be applied in future moon expeditions, including a possible lunar outpost.
The exact launch date and landing site of the Chang'e 6 mission will be determined by the results of the Chang'e 5 mission, said Liu Jizhong, head of the administration's lunar program.
Like its predecessor, Chang'e 6 will consist of four components-orbiter, lander, ascender and re-entry module.
In addition to its own mission payloads, the administration will provide 20 kilograms of storage onboard Chang'e 6 to hold scientific apparatus from domestic and foreign institutes as well as Chinese private enterprises. The spacecraft's orbiter will carry 10 kg of such devices, and the other 10 kg will be mounted on the lander, Liu said.
By comparison, Chang'e 7 will consist of an orbiter, a relay satellite, a lander, a rover and a flyby craft, according to a mission plan published on the website of China's lunar exploration program.
The rover, which will become the nation's third vehicle on the moon, will carry a lunar penetrating radar, a lunar surface magnetometer and a Raman spectrometer.
Pang Zhihao, a former researcher at the China Academy of Space Technology and a space science author, said Chang'e 6 and 7 would focus on the moon's south pole because previous missions have found traces of "water ice" at the lunar poles.
"The next missions can further investigate the existence of water, which can be used to support manned scientific expeditions to those regions in the future," he said.
"The south pole is also characterized by its long period of sunlight coverage that can sustain a probe's extended operations."
Such missions can also help scientists determine whether the moon's polar regions can support permanent scientific outposts, Pang added.
China's space authorities have a long-term plan to land astronauts on the moon and set up at least one scientific station there. They hope to use the manned missions to carry out scientific surveys and technological research, explore ways to develop lunar resources and strengthen the nation's space capabilities.
Zhou Yanfei, deputy chief designer of China's manned space program, said in September that the country has the capacity to independently land astronauts on the moon because of its technologies, well-trained, innovative professionals and efficient research and management systems.
He said planners, designers and engineers are doing feasibility studies and discussing all aspects of the manned lunar program.
How it took decades for space program to take off,https://www.chinadaily.com.cn/a/202011/25/WS5fbdee44a31024ad0ba965f7.html,http://img2.chinadaily.com.cn/images/202011/25/5fbdee44a31024adbda42fc7.jpeg,,By Zhao Lei | 
            China Daily |
            Updated: 2020-11-25 13:40,Space workers celebrate the successful launch of Chang'e 5 from the Wenchang Space Launch Center in Hainan province on Tuesday. [Photo/Xinhua] 
  
 
Back in 1970, the year China launched its first satellite, some scientists suggested that the government should start a lunar exploration program. 
However, their suggestion was turned down by then Premier Zhou Enlai due to technological and financial difficulties. 
In 1997, several top Chinese scientists launched an initiative calling for the central government to pay greater attention to lunar exploration. After that, the country's science community kept urging space authorities to undertake lunar programs. In November 2000, the government announced in a white paper that preparatory research on lunar exploration had been included in its space planning program. 
In February 2003, the government said it was ready to open a lunar program and appointed three scientists to head the project team. 
In January 2004, the first phase of the Chang'e program was officially approved, marking the formal opening of China's lunar exploration mission. 
After nearly four years of preparations, the first lunar probe, Chang'e 1, was launched on Oct 24, 2007, from the Xichang Satellite Launch Center in Sichuan province. 
It was tasked with testing and verifying China's lunar probe technologies, obtaining images of the moon and performing scientific surveys. 
It obtained a lot of scientific data and generated images for the nation's first map of the entire lunar surface. In March 2009, the probe made a controlled crash on the lunar surface. 
Chang'e 2, which made technical improvements on Chang'e 1, was launched on Oct 1, 2010, from the Xichang center to carry out high-definition imaging of the moon and scout possible landing sites for the next mission. It completed its tasks and left lunar orbit. 
Chang'e 3, a milestone in China's space exploration history, was launched on Dec 2, 2013, from the satellite center in Sichuan. 
It was the first Chinese spacecraft to land on the moon, and the first vessel to achieve that since Luna 24, a probe of the former Soviet Union, performed the same feat in August 1976. Chang'e 3 carried the first Chinese lunar rover, Yutu, which collected data for nearly 1,000 days that was sent back to Earth via a relay satellite in lunar orbit. 
On Dec 8, 2018, China launched Chang'e 4 to explore the far side of the moon, which faces away from Earth. After 26 days, the spacecraft made a soft landing in the Von Karman crater in the South Pole-Aitken Basin, beginning humanity's first close observation of the "dark side of the moon". 
The Chang'e 4 mission has enabled scientists to deepen their knowledge of the moon and its early history, as well as that of the solar system. Its Yutu 2 rover is the first to explore the far side of the moon.
Reasons for predawn launch time explained,https://www.chinadaily.com.cn/a/202011/25/WS5fbdede0a31024ad0ba965f0.html,,,By Zhao Lei | 
            China Daily |
            Updated: 2020-11-25 13:38,Many people have asked why the China National Space Administration chose to launch the Chang'e 5 in the early morning, which forced those wanting to witness the spectacular event to get up well before sunrise.
The robotic lunar probe was sent from the Wenchang Space Launch Center in the island province of Hainan, South China, at 4:30 am.
The launch time was decided by mission planners and rocket designers based on several considerations, said Qian Hang from the China Academy of Launch Vehicle Technology, which built the Long March 5 carrier rocket used to lift the probe.
"The first element we considered when choosing the launch time was the preferred trajectories and the relative position between Earth and the moon," said Qian, from the academy's general design department. "The selected time must fit with several requirements - from the trajectories of the rocket, the orbiter as well as the re-entry capsule."
The second factor taken into account was the sun.
"Launching the rocket before sunrise helped to avoid the impact of solar radiation on the rocket, especially a possible burst of solar wind," he said.
The third reason behind the early morning launch was the amount of cloud cover. At night, the cover is thinner, creating favorable conditions for signals communications between ground control and the Chang'e 5.
The last consideration was monitoring and tracking Chang'e 5 from the ground, Qian said. If the mission started in the daytime, the strong sunlight could "dazzle" the telescopes. Instead, the night sky allowed ground-based monitors to better track and observe the trajectory of the lunar probe after it separated from the rocket, he said.
China's Chang'e-5 probe completes first orbital correction,https://www.chinadaily.com.cn/a/202011/25/WS5fbdc14ca31024ad0ba96528.html,,,Xinhua |
            Updated: 2020-11-25 10:28,BEIJING -- China's lunar probe Chang'e-5 successfully carried out its first orbital correction Tuesday night, according to the China National Space Administration (CNSA).
The probe conducted the orbital correction at 10:06 pm (Beijing Time) when its 3000N engine was operational for about two seconds, and then continued its trip to the moon.
Prior to the orbital correction, the lunar probe had traveled for roughly 17 hours in space, and was about 160,000 km away from Earth. All of the probe's systems were in good condition, said the CNSA.
Orbital correction is necessary to ensure the probe follows its theoretical trajectory as closely as possible, said the CNSA.
China launched the lunar probe at 4:30 am Tuesday to collect and return samples from the moon. It is the country's first attempt to retrieve samples from an extraterrestrial body.
Experts expect major contributions from mission,https://global.chinadaily.com.cn/a/202011/25/WS5fbdac99a31024ad0ba963e3.html,http://img2.chinadaily.com.cn/images/202011/25/5fbdac99a31024adbda411c7.jpeg,,,Chang'e 5, China's heaviest and largest lunar probe. [PROVIDED TO CHINA DAILY] 
  
 
Space experts and educators from around the world are closely following the Chang'e 5 mission and are optimistic it can achieve its targets. 
Professor Martin Sweeting, a fellow of the Royal Society of the United Kingdom and a distinguished professor of space engineering at the University of Surrey, said the international science community has been looking forward to the mission and the first collection of lunar samples since 1976. 
He said following China's extremely successful Chang'e 4 mission to the moon's far side, lunar samples collected by Chang'e 5 will make "further important contributions" to global knowledge of the composition of previously unexplored near-side regions. 
"This mission is particularly relevant considering the renewed interest in the moon following the discovery of water trapped in cold locations of the surface and intensive international preparations for humans to return to the moon," Sweeting said. "China's contribution to this international effort will be very important, much welcomed and greatly valued." 
Bonnie Thurber from the Spac-Edge Academy, an educational program under the United States' National Space Society, said: "I am very excited about Chang'e 5. I hope everything goes as planned. It is very important to me that all space scientists share and build on information, because the more we know about the moon and space, the sooner we will be able to set up outposts and move forward. I am very hopeful that China will share the information it collects with the rest of the world's space science programs so we can all grow from this mission." 
Alan Gould, emeritus director of the Lawrence Hall of Science Planetarium at the University of California, Berkeley, said the mission is expected to make significant contributions to long-term lunar research goals. 
Gould said as Chang'e 5 will be collecting surface samples younger than those brought back last century by the Apollo missions, he expects to see advances in knowledge of the composition of lunar materials. 
"Even more exciting is the longer-term goal to establish an international lunar research station," he said, adding he wished the Chang'e 5 team the best of luck. 
He also expressed hope for more cooperation between the US and China in space exploration. 
Steve Durst, founding director of the International Lunar Observatory Association, a nonprofit organization in Hawaii, described the Chang'e 5 mission as "historic, revolutionary and pioneering". 
"The International Lunar Observatory Association has always considered Chang'e 5 as the decisive gateway mission to enable commitment and preparation for China's astronauts to travel to and land on the moon," Durst said. 
He said the opportunities and advancements resulting from China's lunar exploration program have been enormous for science, technology, education and business. International collaboration on the basis of equality and mutual benefit will also be fostered, as well as peaceful and productive uses of the moon for the entire humanity. 
"I hope the revolutionary Chang'e 5 mission will carry and advance a most important accomplishment of the US Apollo moon landings, as inscribed on the plaque Neil Armstrong and Buzz Aldrin placed on the moon-'We came in peace for all mankind'." 
Oded Ben-Horin, an associate professor at the Western Norway University of Applied Sciences in Bergen, Norway, said besides scientific and technological achievements, Chang'e 5 will also act as an inspiration for creative education. He hopes educators around the world will study the findings of the mission and share them with students.
Expedition tasked with number of firsts for China,https://www.chinadaily.com.cn/a/202011/25/WS5fbdab95a31024ad0ba963ce.html,http://img2.chinadaily.com.cn/images/202011/25/5fbdb051a31024adbda415d1.jpeg,,By Zhao Lei | 
            China Daily |
            Updated: 2020-11-25 08:55,A Long March-5 rocket, carrying the Chang'e-5 spacecraft, blasts off from the Wenchang Spacecraft Launch Site on the coast of southern island province of Hainan, on Nov 24, 2020. [Photo/Xinhua] 
  
 
The Chang'e 5 lunar mission will need to overcome a succession of challenges and difficulties before it can be declared a complete success, project insiders said. 
Mission spokesman Pei Zhaoyu said Chang'e 5 will be the first Chinese spacecraft to carry out sample collection and launch operations on an extraterrestrial body, and these maneuvers will be extremely demanding and sophisticated in terms of technology and engineering complexity. 
After the samples are collected and packed into the ascender, it will need to be lifted into lunar orbit to rendezvous and dock with the combined orbiter and re-entry capsule in an exceptionally accurate, delicate manner. Otherwise, it will be damaged and fail to deliver the samples, he added. 
Even at the very beginning of the mission, Chang'e 5 had to go through some new operations, said Pei, who is deputy director of the China National Space Administration's Lunar Exploration and Space Program Center. He explained that it was the first Chinese lunar mission to use the Long March 5 heavy-lift carrier rocket and the Wenchang Space Launch Center in Hainan province. All the previous Chang'e programs were carried on Long March 3 rockets launched from the Xichang Satellite Launch Center in Sichuan province. 
Yu Dengyun, deputy chief designer of China's lunar exploration program, said: "First of all, Chang'e 5's most important task will be collecting lunar samples. The environment on the lunar surface, such as the gravity there, is very different from that on Earth. So we must ensure that our technologies are functional and reliable during the collection and packing processes. 
"The next challenge will be lifting the sample-carrying ascender from the moon. All of our launches so far were made from Earth, but the coming launch will take place on lunar soil and use the Chang'e 5's lander as the launchpad. Consequently, the challenge will be whether our equipment can handle the complicated operation as it was designed to do." 
Previous rendezvous and docking by Chinese spacecraft occurred in low-Earth orbit-hundreds of kilometers above the planet-but this time it will take place in lunar orbit nearly 380,000 km away, Yu said. 
The last challenge, he said, will emerge during the re-entry process as the re-entry capsule will descend through Earth's atmosphere at a speed of 11.2 kilometers per second, much faster than almost all previous Chinese spacecraft. 
"The ultrafast speed will verify the aerodynamic design, heat-resistant materials and flight control system on the re-entry module," Yu said.
Chang'e 5 launched to fetch moon samples,https://global.chinadaily.com.cn/a/202011/25/WS5fbd922ea31024ad0ba96340.html,http://img2.chinadaily.com.cn/images/202011/25/5fbd922ea31024adbda402fd.png,,,A Long March 5 carrier rocket is launched on Tuesday at the Wenchang Space Launch Center in Hainan province, to place the Chang'e 5 lunar probe into an Earth-moon trajectory. [Photo by XU JINGXING/CHINA DAILY] 
  
 
China launched a large robotic spacecraft early Tuesday morning at the Wenchang Space Launch Center in Hainan province, tasking it with landing on the moon and bringing back samples 44 years after the last lunar samples were returned to Earth. 
A Long March 5 heavy-lift carrier rocket, the biggest and mightiest launch vehicle in China, lifted its 20-story-tall body from the launchpad and soared skyward with a spectacular silver flame at 4:30 am, leaving many spectators at and around the coastal Wenchang center in awe and excitement as the gigantic booster thundered up. 
After about 37 minutes into the flight, the rocket successfully reached its destination in space and then placed the 8.2-metric ton Chang'e 5, which has four components－an orbiter, lander, ascender and re-entry capsule－into an Earth-moon transfer trajectory. 
The heaviest and largest spacecraft in the nation's lunar probe fleet, Chang'e 5 will fly in the trajectory within the next several days and make some correction operations before conducting a key braking maneuver to avoid accidentally flying past the moon. 
After it reaches lunar orbit, the probe will circle the celestial body for a certain period of time and then separate into two parts, with the orbiter and re-entry capsule remaining in orbit while the lander-ascender combination descends toward the surface. 
The landing combination will make an engine-assisted touchdown on the moon and later start conducting assignments such as using a cutting-edge drill to obtain rocks from 2 meters beneath the surface and a mechanical arm to gather surface dirt. 
If everything proceeds smoothly, about 2 kilograms of stones and soil will be collected and packed in a container inside the ascender. 
After the surface operations are done, the ascender's rocket will lift it to lunar orbit to rendezvous and dock with the re-entry module. It will transfer lunar samples to the module and then undock from the latter. 
The combination of the orbiter and re-entry capsule will then depart lunar orbit and return to an Earth orbit, where the pair will separate and the re-entry capsule will conduct a series of complicated maneuvers to return to a preset landing site in the Inner Mongolia autonomous region in December. 
Back on the lunar surface, the lander will continue using its three scientific payloads to carry out surveying and measurements－the panoramic camera is tasked with mapping the topography of the landing site; the infrared spectrometer will determine the physical composition of stones and dirt around the landing site; and the soil measurement instrument will detect and analyze the subsurface structure of the drilling point. 
The mission is scheduled to last around 23 days, according to the China National Space Administration. 
Considering these highly sophisticated operations, the Chang'e 5 mission will be more difficult and challenging than previous Chinese lunar expeditions, designers said. 
Peng Jing, deputy chief designer of Chang'e 5 at the China Academy of Space Technology, said the probe will land on the northwestern part of the Oceanus Procellarum, on the western edge of the moon's near side. 
"This landing site was selected because it has never been reached by man or rover and also because scientists are interested in the geological history of that place," he explained. 
Peng said designers devised many cutting-edge, delicate instruments for Chang'e 5, including the "excavator" mechanism at the end of the mechanical arm and the transfer equipment on the ascender and the re-entry module. 
He mentioned that designers installed two types of collection tools on the probe in hopes of obtaining various types of samples to facilitate scientific studies. 
Another consideration is that two types of methods will reduce the risk of failure and improve the probability of success, he said.
CHANG'E 5 EMBARKS ON JOURNEY TO NEW FRONTIER,https://epaper.chinadaily.com.cn/a/202011/25/WS5fbd8bd4a31099a234352044.html,,,By ZHAO LEI in Wenchang, Hainan | 
            China Daily Global |
            Updated: 2020-11-25 00:00,Expedition tasked with number of firsts for China

          
           The Chang'e 5 lunar mission will need to overcome a succession of challenges and difficulties before it can be declared a complete success, project insiders said. 
 Mission spokesman Pei Zhaoyu said Chang'e 5 will be the first Chinese spacecraft to carry out sample collection and launch operations on an extraterrestrial body, and these maneuvers will be extremely demanding and sophisticated in terms of technology and engineering complexity. 
 After the samples are collected and packed into the ascender, it will need to be lifted into lunar orbit to rendezvous and dock with the combined orbiter and re-entry capsule in an exceptionally accurate, delicate manner. Otherwise, it will be damaged and fail to deliver the samples, he added. 
 Even at the very beginning of the mission, Chang'e 5 had to go through some new operations, said Pei, who is deputy director of the China National Space Administration's Lunar Exploration and Space Program Center. He explained that it was the first Chinese lunar mission to use the Long March 5 heavy-lift carrier rocket and the Wenchang Space Launch Center in Hainan province. All the previous Chang'e programs were carried on Long March 3 rockets launched from the Xichang Satellite Launch Center in Sichuan province. 
 Yu Dengyun, deputy chief designer of China's lunar exploration program, said: "First of all, Chang'e 5's most important task will be collecting lunar samples. The environment on the lunar surface, such as the gravity there, is very different from that on Earth. So we must ensure that our technologies are functional and reliable during the collection and packing processes. 
 "The next challenge will be lifting the sample-carrying ascender from the moon. All of our launches so far were made from Earth, but the coming launch will take place on lunar soil and use the Chang'e 5's lander as the launchpad. Consequently, the challenge will be whether our equipment can handle the complicated operation as it was designed to do." 
 Previous rendezvous and docking by Chinese spacecraft occurred in low-Earth orbit－hundreds of kilometers above the planet－but this time it will take place in lunar orbit nearly 380,000 km away, Yu said. 
 The last challenge, he said, will emerge during the re-entry process as the re-entry capsule will descend through Earth's atmosphere at a speed of 11.2 kilometers per second, much faster than almost all previous Chinese spacecraft. 
 "The ultrafast speed will verify the aerodynamic design, heat-resistant materials and flight control system on the re-entry module," Yu said. 
 zhaolei@chinadaily.com.cn
China launches mission to get lunar samples,https://epaper.chinadaily.com.cn/a/202011/25/WS5fbd8b87a31099a234352038.html,https://epaper.chinadaily.com.cn/images/202011/25/5fbd8b87a31099a2249c1952.png,,By ZHAO LEI in Wenchang, Hainan | 
            China Daily Global |
            Updated: 2020-11-25 00:00,Nation aims for exploration milestone with sophisticated tasks of Chang'e 5 spacecraft

          
           China launched a large robotic spacecraft early Tuesday morning at the Wenchang Space Launch Center in Hainan province, tasking it with landing on the moon and bringing back samples 44 years after the last such lunar substances were brought back to Earth. 
 A Long March 5 heavy-lift carrier rocket, the biggest and mightiest launch vehicle in China, lifted its 20-story-tall body from the launchpad and soared skyward with a spectacular silver flame at 4:30 am, leaving many spectators at and around the coastal Wenchang center in awe as the gigantic booster thundered upward. 
 About 37 minutes into the flight, the rocket successfully reached its destination in space and then placed the 8.2-metric ton Chang'e 5, which has four components－an orbiter, lander, ascender and reentry capsule－into an Earth-moon transfer trajectory. 
 The heaviest and largest spacecraft in the nation's lunar probe fleet, Chang'e 5 will fly in the trajectory within the next several days and make some correction operations before conducting a key braking maneuver to avoid accidentally flying past the moon. 
 After it reaches lunar orbit, the probe will fly around the celestial body for a certain period of time and then separate into two parts, with the orbiter and reentry capsule remaining in orbit while the lander-ascender combination descends toward the lunar surface. 
 The landing combination will make an engine-assisted touchdown on the moon and later start conducting assignments such as using a drill to obtain rocks from 2 meters beneath the surface and a mechanical arm to gather surface dirt. 
 If everything proceeds smoothly, about 2 kilograms of stones and soil will be collected and packed in a container inside the ascender. 
 After the two-day surface operations are done, the ascender's rocket will lift it to lunar orbit to rendezvous and dock with the reentry module. It will transfer lunar samples to the module and then undock from the it. 
 The combined orbiter and reentry capsule will then depart lunar orbit and return to an Earth orbit, where the two will separate and the reentry capsule will conduct a series of complicated maneuvers to return to a preset landing site in the Inner Mongolia autonomous region in December. 
 Back on the lunar surface, the lander will continue using its three scientific payloads to carry out surveying and measurements－the panoramic camera will map the topography of the landing site; the infrared spectrometer will determine the physical composition of stones and dirt around the landing site; and the soil measurement instrument will detect and analyze the subsurface structure of the drilling point. 
 The mission is scheduled to last around 23 days, according to the China National Space Administration. 
 Considering these highly sophisticated operations, the Chang'e 5 mission will be more difficult and challenging than the previous Chinese lunar expeditions, designers said. 
 Peng Jing, deputy chief designer of Chang'e 5 at the China Academy of Space Technology, said the probe will land on the northwestern part of the Oceanus Procellarum, on the western edge of the moon's near side. 
 "This particular landing site was selected because it has never been reached by man or rover and also because scientists are interested in the geological history of that place," he said. 
 Peng said designers devised many cutting-edge, delicate instruments for Chang'e 5, including the "excavator" mechanism at the end of the mechanical arm and the transfer equipment on the ascender and reentry module. 
 He said designers installed two types of collection tools on the probe in hopes of obtaining various types of samples to facilitate scientific studies. 
 Another consideration is that two types of methods will reduce the risk of failure and improve the probability of success, he said. 
 If the Chang'e 5 mission ends successfully, it will be China's first space activity to retrieve extraterrestrial substances and will also make China the third nation in the world to bring lunar samples back after the United States and the then Soviet Union. 
 Moreover, the mission's success will make Chang'e 5 the world's first lunar sample-return spacecraft since August 1976 when the Soviet Union's unmanned Luna 24 brought 170.1 grams of lunar samples back to Earth. 
 According to the space administration, the Chang'e 5 mission is intended to fulfill several objectives. 
 In terms of space engineering, it will demonstrate and verify technical plans and apparatus for autonomous lunar sampling and packing, moon-based launching as well as lunar orbital docking. 
 In the scientific field, it will investigate the landing site's geological and topographical features, and enable scientists to analyze the structure and physical traits of lunar samples so they can deepen their research of the moon's origin and evolution. 
 The administration added that the mission will also help to foster the country's knowledge, technology and talent pool for future manned missions to the moon and other deep-space expeditions. 
 Pei Zhaoyu, a spokesman for the mission, said if the mission is successful, it will be a milestone in the nation's lunar exploration endeavors and will show the world China's scientific, technological and engineering capabilities. 
 Furthermore, Chang'e 5 will strengthen the nation's status and influence in the international space community, pave the way for the country's future lunar expeditions and boost its space science, and will also offer more opportunities to lunar researchers around the world, Pei said. 
 Scientists around the world are welcome to participate in the research of the lunar samples brought back by the mission. China will publish a set of guidelines about the use and distribution of the samples after the mission, said Pei, who is deputy director of the administration's Lunar Exploration and Space Program Center. 
 His remarks were echoed by Xing Qiang, founder of Micro-Rocket Union, a nonprofit space research organization in Beijing. 
 Xing said if everything goes well in the mission, about 2 kg of lunar rocks and soil will be sent back and that will mean a lot to Chinese scientists, not only scientifically but also emotionally. 
 "Currently, China has only 1 gram of lunar sample－a tiny piece of rock－that was collected on one of the US Apollo missions. The stone was later divided into two equal pieces. One piece was used for scientific study and the other was sent to the Beijing Planetarium for public display," he said. "For a long time we had been unable to collect more lunar samples by ourselves, but now Chang'e 5 will bring as much as 2 kg of stones and dirt back to us. You can imagine what this will mean to our scientists." 
 The samples to be retrieved by the Chinese vehicle will bring abundant benefits and opportunities to Chinese scientists and their foreign counterparts, he said, adding that the mission also will earn China a place in the elite club of space powers able to carry out deep-space sample return operations. 
 Enduring efforts 
 The design work on Chang'e 5 began in January 2011 and was concluded in December 2012, and then designers and engineers started building the probe's prototype. Construction of Chang'e 5 began in December 2015 at the China Academy of Space Technology. 
 The mission was originally scheduled to be completed by the end of 2017, but the plan had to be postponed due to technical problems with the Long March 5 rocket, which had a launch failure in July that year. 
 Since then, engineers had continuously improved the mission's overall reliability and spared no efforts to ensure the program can eventually succeed, said Ye Peijian, a leading scientist in deep-space exploration at the China Academy of Space Technology. 
 Before Chang'e 5, 20 successful soft landings have been made on the moon by the US, the Soviet Union and China. The most recent, and still operational, are China's Chang'e 3 and Chang'e 4 missions. 
 zhaolei@chinadaily.com.cn 
 
 
  
  
 
 
 
 
  
 
   A Long March 5 rocket carrying the Chang'e 5 spacecraft blasts off on Tuesday from the Wenchang Spacecraft Launch Site on the southern island province of Hainan. China launched the spacecraft to collect and return samples from the moon, the country's first attempt to retrieve samples from an extraterrestrial body. XU JINGXING/CHINA DAILY
Moon mission promotes peace on Earth: China Daily editorial,https://www.chinadaily.com.cn/a/202011/24/WS5fbd0caea31024ad0ba962f8.html,http://img2.chinadaily.com.cn/images/202011/25/5fbd8da8a31024adbda40136.jpeg,,chinadaily.com.cn |
            Updated: 2020-11-24 21:37,China launches Long March 5 heavy-lift carrier rocket at the Wenchang Space Launch Center in South China's Hainan province on Nov 24 early morning. [Photo by XU JINGXING/CHINA DAILY] 
  
 
Immediately after the successful launch of Chang'e 5 on Tuesday, the National Aeronautics and Space Administration of the United States expressed its hope that China would share the data from its first sample-and-return effort, demonstrating the US space agency's confidence that China's latest moon mission will be a success. 
In a similar vein, the sincere wishes extended to the Chang'e 5 moon probe before its launch is testimony to the world's conviction that such missions can deepen humankind's understanding of space. 
If all goes well, Chang'e 5 will collect and bring back sample materials from the surface of the far side of the moon in 23 days, enabling them to be analyzed on Earth. 
The mission is technically challenging as once in the moon's orbit, the probe will aim to deploy a pair of vehicles to the surface: a lander will drill into the ground, then transfer its soil and rock samples to an ascender that will lift off and dock with an orbiting module. 
Although the United States and the Soviet Union brought back samples from the surface of the moon decades ago, the technology and design of Chang'e 5 are much more advanced. Not only has aerospace technology progressed in the intervening years, but also China regards the mission as a preparation for more ambitious objectives — for instance sending astronauts to the moon or even beyond. 
Despite China always being open to international cooperation in space science and technology, the support it has obtained from other countries, particularly the leading players in the field, has been quite limited. The progress it has made in the space program should be largely attributed to its long-term inputs, and the great advances it has made in related industries and sciences. 
There is no doubt that the country remains a chaser, and will remain so for a long time. The high-technology sanctions and containment of the US will not only make the chase more difficult, but also its chasing more determined. 
With this determination, and the country's firm resolve to build a community with a shared future for humankind, the country will unswervingly accelerate the development of its space cause along its charted course, so as to further promote humankind's peaceful use of the space, bring more tangible benefits to people, and help resolve common challenges confronting the world. 
It is hoped that more young people can be inspired by not only the encouraging successes the country has achieved, but also the painful failures it has endured. 
Bon voyage, Chang'e 5. Come back home safe and sound.
Chinese space tracking ships complete monitoring of Chang'e 5 probe launch,https://www.chinadaily.com.cn/a/202011/24/WS5fbcbae1a31024ad0ba96234.html,,,Xinhua |
            Updated: 2020-11-24 15:48,YUANWANG 5 -- Two space tracking ships from China's Yuanwang fleet completed their maritime monitoring of the Chang'e 5 probe launch in the Pacific Ocean on Tuesday morning.
Launched at 4:30 am (Beijing Time), the spacecraft was sent into its present orbit by a Long March 5 Y5 rocket from the Wenchang Spacecraft Launch Site in South China's island province of Hainan.
About six minutes after liftoff, Yuanwang 6 detected and locked on to the target, and completed its monitoring. After the rocket traveled for more than 30 minutes, Yuanwang 5 continued the task.
The maritime monitoring process lasted a total of 1,100 seconds. The two ships sent accurate real-time data to spacecraft control centers in Beijing and Wenchang, laying the foundation for the Chang'e 5 mission.
Yuanwang 5 and Yuanwang 6 will now sail to their next mission areas, while Yuanwang 3 will participate in the follow-up monitoring work for the lunar probe.
China's latest lunar mission explored in videos,https://www.chinadaily.com.cn/a/202011/24/WS5fbc6bada31024ad0ba960d1.html,,,chinadaily.com.cn |
            Updated: 2020-11-24 10:10,China has used a Long March 5 rocket to send its Chang'e 5 spacecraft into space on Tuesday to collect and return samples from the moon, the country's first attempt to retrieve samples from an extraterrestrial body.
To learn more about the mission and stories behind this launch, watch these short videos. [Videos provided to chinadaily.com.cn]
China ready to share fruits of lunar exploration,https://www.chinadaily.com.cn/a/202011/24/WS5fbc4c7aa31024ad0ba95f41.html,http://img2.chinadaily.com.cn/images/202011/24/5fbc4c7aa31024adbda3c600.jpeg,,Xinhua |
            Updated: 2020-11-24 07:57,The rocket to lift Chang'e 5, the latest mission in China's lunar exploration program, is moved to its launch pad in the Wenchang Space Launch Center in Hainan province on Nov 17, 2020. [Photo by Zhang Senyu/chinadaily.com.cn] 
  
 
China successfully launched its most complicated and challenging lunar mission on Tuesday, and is promising to share the moon samples expected to be returned by the spacecraft. 
"Chinese scientists and those from other countries all have a chance to get the lunar samples to be brought back by Chang'e-5 for research," said Pei Zhaoyu, deputy director of the Lunar Exploration and Space Program Center of the China National Space Administration (CNSA). 
Chang'e-5, the probe, is designed to land on the northwest region of Oceanus Procellarum, also known as the Ocean of Storms, on the near side of the moon in early December, and collect and return about 2 kilograms of samples. 
If successful, it will be the first retrieval of lunar samples since the missions of the United States and the Soviet Union in the 1960s and 1970s. 
More excitingly, its landing site, never sampled before, is geologically younger than the sampling areas of the U.S. and the Soviet missions, so the new samples will help fill in an important piece in the jigsaw puzzle of the moon's history. 
Many foreign scientists and space agencies have contacted China to ask about using the samples for research, Pei said. 
Lunar scientists will be eager to study the new samples because of what they might learn about the moon's evolution, said an article published by the journal Nature. 
Aware of the scientific value, China has decided to share the lunar samples from the outset, as it has always viewed space exploration as a common cause of humanity and hoped to promote it through international exchanges and cooperation. 
China has signed cooperation framework agreements with multiple international space agencies, including the UN Office for Outer Space Affairs, Russia's state space corporation Roscosmos and the European Space Agency. 
Its open attitude toward international space cooperation has already brought benefits to its foreign partners. China's last lunar mission, Chang'e-4, which made the first-ever soft landing on the far side of the moon, carried payloads developed by the Netherlands, Germany, Sweden and Saudi Arabia. 
About three months after the landing, the CNSA delivered the data collected by the neutral atom detector aboard the Chang'e-4 rover to Sweden, the data from the neutron radiation detector aboard the lander to Germany and the data from the low-frequency radio astronomical instrument aboard the relay satellite Queqiao to the Netherlands. 
The data has helped deepen understanding of the lunar and space environment as well as solar activities. 
Productive cooperation with multiple countries and international organizations has helped China accumulate experience for future collaboration. 
It has opened its planned space station to international payloads, and offered to carry a total of 20 kg of payloads for both Chinese and foreign organizations in its future Chang'e-6 mission. 
It is even considering launching an initiative to call for joint efforts to build an international lunar research station, said Pei. 
The plans demonstrate China's commitment to international cooperation and shared growth. Although China is now taking the lead in lunar exploration through decades of independent innovation in space technologies, it has always been committed to sharing the achievements.
How a moon probe's dream finally came true,https://www.chinadaily.com.cn/a/202011/24/WS5fbc4330a31024ad0ba95ef4.html,,,chinadaily.com.cn |
            Updated: 2020-11-24 07:18,Coming from a family of space enthusiasts, Chang'e 5 has always dreamed of visiting the moon. Now she is on her way to the moon.
Watch the animated video to see how Chang'e 5 made her dream come true.
Chang'e 5 sets out to collect moon samples in landmark mission,https://www.chinadaily.com.cn/a/202011/24/WS5fbc1c65a31024ad0ba95ede.html,http://img2.chinadaily.com.cn/images/202011/24/5fbc6839a31024adbda3dda6.jpeg,,By Zhao Lei in Wenchang, Hainan | 
            chinadaily.com.cn |
            Updated: 2020-11-24 04:32,China launched a large robotic spacecraft early Tuesday morning at the Wenchang Space Launch Center in South China's Hainan province, tasking it with landing on the moon and bringing back lunar samples, 44 years after the last time such extraterrestrial substances were brought back to Earth. 
A Long March 5 heavy-lift carrier rocket, the biggest and mightiest launch vehicle in China, lifted its 20-story-tall body and soared skyward trailing a spectacular silver flame at 4:30 am from its launch pad, leaving many spectators inside and around the coastal Wenchang center in awe and excitement as the gigantic booster thundered skyward. 
The rocket was tasked with placing the 8.2-metric ton Chang'e 5, which has four components -- orbiter, lander, ascender and re-entry capsule -- in an Earth-moon transfer trajectory. 
 
  
 
   China launches Long March 5 heavy-lift carrier rocket at the Wenchang Space Launch Center in South China's Hainan province on Nov 24 early morning. [XU JINGXING / CHINA DAILY] 
  
 
The heaviest and largest in the nation's lunar probe fleet, Chang'e 5 will fly in the trajectory within the next several days and make some correction operations before conducting a key braking maneuver to avoid accidentally flying past the moon. 
After its arrival in lunar orbit, the probe will fly around the celestial body for a certain period of time and will then separate into two parts, with the orbiter and re-entry capsule remaining in orbit while the lander-ascender combination descending to the lunar surface. 
The landing combination will make an engine-assisted touchdown on the moon and later conduct such assignments as using a cutting-edge drill to obtain underground rocks from 2 meters beneath the surface and a mechanical arm to gather surface dirt. 
If everything proceeds smoothly, about 2 kilograms of stones and soil will be collected and packed in a vacuum metal container inside the ascender. 
 
  
 
   China launches Long March 5 heavy-lift carrier rocket at the Wenchang Space Launch Center in South China's Hainan province on Nov 24 early morning. [XU JINGXING / CHINA DAILY] 
  
 
After the two-day surface operations are done, the ascender's rocket will elevate it to lunar orbit to rendezvous and dock with the re-entry module. It will transfer lunar samples to the module and then undock from the latter. 
The combination of orbiter and re-entry capsule will then depart the lunar orbit and return to Earth's orbit, where the pair will break up and the re-entry capsule will conduct a host of complicated maneuvers to return to a preset landing site in North China's Inner Mongolia autonomous region in mid-December. 
Back on the lunar surface, the lander will continue using its three scientific payloads to carry out survey and measurement -- the panoramic camera is tasked with mapping the topography of the landing site; the infrared spectrometer will determine the physical composition of stones and dirt around the landing site; and the soil measurement instrument will detect and analyze the subsurface structure of the drilling point. 
The entire mission is scheduled to last about 23 days, according to the China National Space Administration. 
Considering these highly sophisticated operations, Chang'e 5 will be more difficult and challenging than previous Chinese lunar expeditions, designers have said. 
If the Chang'e 5 mission ends successfully, it will become China's first space activity to retrieve extraterrestrial substance and also will make China the third nation in the world to bring lunar samples back after the United States and the former Soviet Union. 
Moreover, the mission's success will make Chang'e 5 the world's first lunar sample-return spacecraft since August 1976, when the former Soviet Union's unmanned Luna 24 brought 170.1 grams of lunar samples to the Earth. 
 
  
 
   Chang'e 5, China's heaviest and largest lunar probe. [PROVIDED TO CHINA DAILY] 
  
 
According to a statement published by the space administration, the Chang'e 5 mission is intended to fulfill several objectives. In terms of space engineering, it will demonstrate and verify technical plans and apparatus for autonomous lunar sampling and packing, and moon-based launching, as well as lunar orbital docking. In the scientific field, it will investigate the landing site's geological and topographic features, and enable scientists to analyze the lunar samples' structure and physical traits so they can deepen their research into the moon's origin and evolution. 
It added that the mission also will help to foster the country's knowledge, technology and talent pool for its future manned missions to the moon and other deep-space expeditions. 
Pei Zhaoyu, spokesman for the Chang'e 5 mission, said if the mission becomes successful, it will be a milestone in the nation's lunar exploration endeavor and will show the world China's scientific, technological and engineering capabilities. 
Furthermore, Chang'e 5 will strengthen the nation's status and influence in the international space community, pave the way for the country's future lunar expeditions and boost its space science, and will offer more opportunities to lunar researchers around the world, he said. 
Scientists around the world are welcome to participate in the research related to the lunar samples brought back by the mission. China will publish a set of guidelines about the use and distribution of the samples after the mission, said Pei, who is deputy director of the administration's Lunar Exploration and Space Program Center.
Chinese lunar mission set for Tuesday morning launch,https://www.chinadaily.com.cn/a/202011/23/WS5fbb947da31024ad0ba95eb8.html,http://img2.chinadaily.com.cn/images/202011/23/5fbb947da31024adbda3bd22.jpeg,,By ZHAO LEI in Wenchang, Hainan | 
            chinadaily.com.cn |
            Updated: 2020-11-23 18:52,The rocket to lift Chang'e 5, the latest mission in China's lunar exploration program, is moved to its launch pad in the Wenchang Space Launch Center in Hainan province on Nov 17, 2020. [Photo by Zhang Senyu/chinadaily.com.cn] 
  
 
Chang'e 5, the most sophisticated mission in China's lunar exploration program, will be launched from the Wenchang Space Launch Center in Hainan province early Tuesday morning, the China National Space Administration announced on Monday. 
It said the Long March 5 heavy-lift carrier rocket that will carry the robotic probe started to be injected with liquid oxygen and liquid hydrogen propellants at its launchpad around 6:30 pm Monday. 
The launch is scheduled for between 4 am and 5 am. 
The sixth mission in the Chang'e program, Chang'e 5 will be one of the most difficult and challenging space endeavors China has ever embarked on and aims to be the first mission by any nation in more than four decades to bring lunar samples back to Earth. 
Studying the samples will help scientists researching the moon's origin and evolution, the administration said. 
If the Chang'e 5 mission succeeds it will make China the third nation in the world to bring lunar samples back to Earth after the United States and the former Soviet Union. 
The last time a spacecraft returned to Earth with lunar samples was in August 1976, when the former Soviet Union's unmanned Luna 24 brought back 170.1 grams of samples. 
The Long March 5 rocket to be used on Tuesday was transported to a port in Wenchang by ships in late September and then carried by special trucks to the launch center. It has been assembled and examined at the center over the past two months. 
China's first lunar probe — Chang'e 1 — was launched in October 2007. Since then, the country has launched four lunar exploration spacecraft. 
The ongoing Chang'e 4 mission, launched in December 2018, was the first endeavor by any nation to conduct surface observations on the far side of the moon, which never faces Earth. The success of that mission achieved a goal sought by scientists for decades.
China's space tracking ship sails for Chang'e 5 mission,https://www.chinadaily.com.cn/a/202011/20/WS5fb75864a31024ad0ba95716.html,http://img2.chinadaily.com.cn/images/202011/20/5fb75864a31024adbda31785.jpeg,,Xinhua |
            Updated: 2020-11-20 13:47,Aerial photo shows China's spacecraft tracking ship Yuanwang 3 sailing on the Pacific Ocean, on June 21, 2019. [Photo/Xinhua] 
  
 
NANJING - China's second-generation space tracking ship Yuanwang 3 left here Thursday for missions concerning the Chang'e 5 lunar probe, according to sources with the country's satellite maritime tracking and controlling department. 
China's Chang'e 5 mission, which is scheduled to be launched late this month, will bring moon samples back to Earth, making it one of the country's most complicated and challenging space explorations. 
Yuanwang 3 mainly undertakes maritime tracking and monitoring tasks of high-, medium- and low-orbit satellites, spacecraft and space stations. 
Since it was launched more than 20 years ago, the ship has made more than 50 voyages and completed 89 missions on the sea, including tracking of the Shenzhou spacecraft, the Chang'e lunar probe and BeiDou satellites, maintaining a 100 percent success rate. 
Two other tracking ships, Yuanwang 5 and Yuanwang 6, have also sailed out for their missions. The departures of these ships indicate that the Yuanwang fleet's maritime missions this year are coming to a close. 
Since the beginning of 2020, vessels of the Yuanwang fleet, sailing over 150,000 nautical miles, have performed monitoring missions of the last BeiDou satellite and China's first Mars probe, as well as transporting missions of the Long March carrier rockets.
China launches antenna array for Mars, moon missions,https://global.chinadaily.com.cn/a/202011/19/WS5fb5c5aca31024ad0ba95104.html,,,,XI'AN -- China has launched its first array of giant radio antennas to support missions to Mars and the moon, sources with the Xi'an Satellite Control Center said on Wednesday.
After nearly two years of construction, the deep-space antenna array system was built at the control center's Kashgar station in northwestern Xinjiang Uygur autonomous region. It consists of four 35-meter-diameter antennas, three of which are newly built. Its data reception capability is equivalent to that of an antenna with a diameter of 66 meters.
According to the center staff, the system was developed to enhance the ground station's monitoring range and data receiving sensitivity for the country's deep-space exploration projects. It has been used to track the Mars probe Tianwen 1 and the lunar probe Chang'e 4.
Because each antenna can work independently, the system can track and control single and multiple spacecraft over hundreds of millions of kilometers at the same time, said Li Sihu, head of the Kashgar station.
Li noted that the system could also work with other observatory stations at home and abroad to carry out joint radio astronomy observation activities.
China plans to launch a Long March 5 Y5 rocket carrying the Chang'e 5 lunar probe late this month. The center is preparing to conduct monitoring for the mission.
Lunar mission ready for launch this month,https://global.chinadaily.com.cn/a/202011/18/WS5fb45c0ba31024ad0ba94c0f.html,http://img2.chinadaily.com.cn/images/202011/18/5fb45c0ba31024adbda27322.jpeg,,,A Long March 5 carrier rocket is to put the Chang'e-5 lunar probe on course for the moon this month. [Photo by Shi Xiao/For China Daily] 
  
 
Chang'e 5, the next mission in China's lunar exploration program, will be launched from the Wenchang Space Launch Center in Hainan province before the end of this month, according to the China National Space Administration. 
Chang'e 5－the sixth mission in the Chang'e program, as there was an unnumbered experimental mission－will be one of the most difficult and challenging space endeavors China has embarked on and will become the world's first space operation in more than four decades to bring lunar samples back to Earth. 
Its findings will facilitate scientists' research on the moon's origin and evolution, the administration said in a statement on Tuesday morning, when the Long March 5 heavy-lift carrier rocket, which will be used to lift the robotic probe, was moved to its launch pad at the Wenchang center. 
The rocket was transported to a port in Wenchang by ships in late September and was then carried by special trucks to the launch center. 
Over the past two months, it was assembled and examined at the center, the administration said, adding that when the final checks are done, propellants will be pumped into it. 
The 8.2-metric ton Chang'e 5 has four components－an orbiter, lander, ascender and a reentry module. After the probe reaches lunar orbit, the components will separate into two parts, with the orbiter and reentry module remaining in orbit while the lander and ascender descend toward the lunar surface. 
The lander and ascender will make a soft landing and then get to work on tasks such as using a drill to collect underground rocks and a mechanical arm to gather surface soil. 
After the surface operations are completed, the ascender's rocket will elevate it to lunar orbit to dock with the reentry module. It will transfer lunar samples to the module, which will bring them back to Earth. 
Considering these highly sophisticated operations, Chang'e 5 will be more difficult and challenging than previous Chinese lunar expeditions, designers said. 
If the Chang'e 5 mission is successful, it will make China the third nation in the world to bring lunar samples back after the United States and Russia, and will also make Chang'e 5 the world's first lunar sample-return mission since August 1976 when the then Soviet Union's unmanned Luna-24 brought 170.1 grams of lunar samples back to Earth. 
In January 2004, the central government approved the lunar exploration program's plan and officially launched its research and development work. 
The first Chang'e probe was launched in October 2007. Since then, China has launched four lunar probes and one experimental spacecraft, with Chang'e 3 being the first Chinese spacecraft to make a soft landing on the moon's surface. 
The latest and most remarkable, the ongoing Chang'e 4 mission, is the first endeavor by any nation to conduct surface observation of the far side of the moon, which never faces Earth, thereby accomplishing a goal sought by scientists for decades.
Lunar mission set for launch this month,https://epaper.chinadaily.com.cn/a/202011/18/WS5fb45930a31099a234351d66.html,https://epaper.chinadaily.com.cn/images/202011/18/5fb45930a31099a2249c098a.png,,By ZHAO LEI | 
            China Daily Global |
            Updated: 2020-11-18 00:00,Space endeavor to be one of country's most challenging with moon samples sought

          
           Chang'e 5, the next mission in China's lunar exploration program, will be launched from the Wen-chang Space Launch Center in Hainan province before the end of this month, according to the China National Space Administration. 
 Chang'e 5－the sixth mission in the Chang'e program, as there was an unnumbered experimental mission－will be one of the most difficult and challenging space endeavors China has embarked on and will become the world's first space operation in more than four decades to bring lunar samples back to Earth. 
 Its findings will facilitate scientists' research on the moon's origin and evolution, the administration said in a statement on Tuesday morning, when the Long March 5 heavy-lift carrier rocket, which will be used to lift the robotic probe, was moved to its launchpad at the Wenchang center. 
 The rocket was transported to a port in Wenchang by ships in late September and carried by special trucks to the launch center. 
 Over the past two months, it was assembled and examined at the center, the administration said, adding that when the final checks are done, propellants will be pumped into it. 
 The 8.2-metric ton Chang'e 5 has four components－an orbiter, lander, ascender and a reentry module. After the probe reaches lunar orbit, the components will separate into two parts, with the orbiter and reentry module remaining in orbit while the lander and ascender descend toward the lunar surface. 
 The lander and ascender will make a soft landing and carry out tasks such as using a drill to collect underground rocks and a mechanical arm to gather surface soil. 
 After the surface operations are completed, the ascender's rocket will elevate it to lunar orbit to dock with the reentry module. It will transfer lunar samples to the module, which will bring them back to Earth. 
 Considering these highly sophisticated operations, Chang'e 5 will be more difficult and challenging than previous Chinese lunar expeditions, designers said. 
 If the Chang'e 5 mission is successful, it will make China the third nation in the world to bring lunar samples back after the United States and Russia, and will also make Chang'e 5 the world's first lunar sample-return mission since August 1976 when the then Soviet Union's unmanned Luna-24 brought 170.1 grams of lunar samples back to Earth. 
 In January 2004, the central government approved the lunar exploration program's plan and officially launched its research and development work. 
 The first Chang'e probe was launched in October 2007. Since then, China has launched four lunar probes and one experimental spacecraft, with Chang'e 3 being the first Chinese spacecraft to make a soft landing on the moon's surface. 
 The latest and most remarkable, the ongoing Chang'e 4 mission, is the first endeavor by any nation to conduct surface observation of the far side of the moon, which never faces Earth, thereby accomplishing a goal sought by scientists for decades. 
 zhaolei@chinadaily.com.cn 
 
 
  
 
   The Chang'e 5 lunar probe and its Long March 5 carrier rocket get transferred to their launching site at the Wenchang Space Launch Center in Hainan province on Tuesday. SHI XIAO/FOR CHINA DAILY
Rocket to lift Chang'e 5 moved to launch pad,https://www.chinadaily.com.cn/a/202011/17/WS5fb33810a31024ad0ba949b9.html,http://cds.chinadaily.com.cn/dams/capital/image/202011/17/5fb3300ee4b0fbee201b5b2a.jpg,Rocket to lift Chang'e 5 moved to launch pad,By Zhao Lei | 
          chinadaily.com.cn |
          Updated: 2020-11-17 10:40,The rocket to lift Chang'e 5, the latest mission in China's lunar exploration program, is moved to its launch pad in the Wenchang Space Launch Center in Hainan province on Nov 17, 2020. [Photo by Yuan Zhen/chinadaily.com.cn] 
  
 
The rocket to lift Chang'e 5, the latest mission in China's lunar exploration program, was moved to its launch pad in the Wenchang Space Launch Center in Hainan province on Tuesday morning, according to the China National Space Administration. 
The 57-meter Long March 5 heavy-lift carrier rocket, which weighs about 870 metric tons, was vertically placed on a mobile platform that moved about two hours before transporting the gigantic rocket to a coastal launch pad, the administration said in a statement. 
The launch has been scheduled to take place before the end of this month, it noted. 
The rocket was transported to a port in Wenchang by ships in late September and was then carried by special trucks to the launch center. 
Over the past two months, it was assembled and examined at the center, the administration said, adding that when final checks are done, propellants will be pumped into it. 
The sixth mission in the Chang'e program, Chang'e 5 will be one of the most difficult and challenging endeavors China has ever embarked on and will become the world's first space operation in more than four decades to bring lunar samples back the Earth. 
Its findings will facilitate scientists' research on the moon's origin and evolution, according to the administration.
Rocket carries satellite into space,https://global.chinadaily.com.cn/a/202011/14/WS5faf425ba31024ad0ba9409f.html,http://img2.chinadaily.com.cn/images/202011/14/5faf425ba31024adbda1cad3.jpeg,,,A Long March 3B carrier rocket blasts off from the Xichang Satellite Launch Center in Southwest China's Sichuan province on Nov 12, 2020. China successfully launched Tiantong 1-02, a new mobile telecommunication satellite, from the Xichang Satellite Launch Center on Thursday. The satellite was launched at 23:59 (Beijing Time) by a Long March-3B carrier rocket. [Photo/Xinhua] 
  
 
China launched a Long March 3B carrier rocket on Thursday night to deploy a communications satellite into space, according to China Aerospace Science and Technology Corp, the nation's leading space contractor. 
The rocket blasted off at 11:59 pm at the Xichang Satellite Launch Center in Sichuan province and then transported the Tiantong 1-02 to a geosynchronous orbit. 
Tiantong 1-02 is the second satellite in the Tiantong 1 system, which is developed by the China Academy of Space Technology and consists of space-based assets, ground facilities and user terminals. 
Tiantong 1, part of China's space-based information infrastructure, is the country's answer to the British-based Inmarsat network. The system is helping China break foreign companies' dominance in this field, the company said in a statement on Friday. 
Tiantong 1-01, the first satellite in the network, was lifted into space in August 2016 and is working in a geosynchronous orbit. 
Based on the DFH-4 satellite framework, the Tiantong 1-02 has a better design and higher flexibility than its predecessor. It is tasked with providing all-weather, all-time, stable and reliable mobile communication services to users in China and its surrounding areas, the Middle East, Africa and most parts of the Pacific and Indian oceans, the company said. 
Chen Mingzhang, chief designer of Tiantong 1-02, said that the spacecraft is designed to function for at least 12 years and will be able to serve about 300,000 terminal users from a wide variety of industries such as geological survey, power generation and fishery. 
Its service will be especially useful when users are in places with restricted access to traditional communication networks like mountains and plateaus, he explained. 
He cited industry statistics as saying that there will be more than 3 million users of satellite-enabled mobile communication terminals by 2025, which means huge opportunities for networks like Tiantong 1. 
The country's next space mission will likely be the Chang'e 5 lunar mission, which is expected to be launched by a Long March 5 heavylift rocket at the Wenchang Space Launch Center in Hainan province later this month. 
Chang'e 5 will land a probe on the surface of the moon to collect samples and return them to Earth. 
If the Chang'e 5 mission is successful, it will make China the third nation in the world to bring lunar samples back to the planet－after the United States and Russia－and will also make Chang'e 5 the world's first lunar sample-return mission in more than four decades.
Moon lander and rover go dormant for lunar night,https://global.chinadaily.com.cn/a/202010/26/WS5f962083a31024ad0ba80d05.html,http://img2.chinadaily.com.cn/images/202010/26/5f962083a31024adbd9befe7.jpeg,,,Photo taken by the rover Yutu 2 (Jade Rabbit-2) on Jan 11, 2019 shows the lander of the Chang'e 4 probe. [Photo/Xinhua/China National Space Administration] 
  
 
The lander and rover of the Chang'e 4 probe have been switched to dormant mode for the lunar night after working stably for a 23rd lunar day, the China National Space Administration's Lunar Exploration and Space Program Center said. 
Both the lander and rover were switched to dormant mode on Friday－the rover at noon and the lander at 9:40 pm, the center said. 
A lunar day is equal to 14 days on Earth, and a lunar night is the same length. The Chang'e 4 probe, which is switched to dormant mode during lunar nights due to the lack of solar power, had been on the far side of the moon for 661 Earth days as of Sunday, and the rover has traveled 565.9 meters. 
During the 23rd lunar day, Yutu 2 went northwest, traveling toward an area with basalt and an impact crater area with high reflectivity. En route to the destination, the near-infrared spectrometer on the rover was used to detect a rock about 30 centimeters in diameter. The research team is analyzing the transmitted data. 
Scientists carried out the first systematically documented measurements of radiation on the moon with data acquired by the lander's neutron radiation detector. According to a study published in the journal Science Advances, the moon's surface is highly radioactive－approximately two to three times the level in the International Space Station, five to 10 times that on a civil flight, and 300 times the level on the Earth's surface in Beijing. 
The study provided a reference for estimating lunar surface radiation hazards with a view to designing radiation protection for future lunar astronauts. 
The Chang'e 4 probe, launched on Dec 8, 2018, made the first soft landing in the Von Karman Crater in the South Pole-Aitken Basin on the far side of the moon on Jan 3, 2019. 
Yutu 2 has far exceeded its three-month designed life span, becoming the longest-working rover on the moon. 
China's first lunar probe, Chang'e 1, was launched on Oct 24, 2007, making China the fifth country to develop and launch a lunar probe on its own and opening up a new age of deep space exploration for the country. 
Chang'e 1 mapped 3D images of the lunar surface, analyzed the distribution of elements, measured the depth of lunar soil and explored the environment between Earth and the moon. Chinese scientists released the first complete map of the moon's surface in November 2008, thanks to that mission. 
After orbiting the moon for about 16 months, the probe made a controlled crash on the lunar surface in March 2009. 
Seven years to the day from the launch of Chang'e 1, China launched an experimental spacecraft to test technologies to be used in the Chang'e 5 mission, which is expected to bring moon samples back to Earth. 
The experimental spacecraft, comprising a reentry capsule and a service module, flew around the moon for half an orbit, and the return capsule touched down in Siziwang Banner, Inner Mongolia autonomous region, on Nov 1, 2014. 
Xinhua
China's lunar rover travels 565.9 meters on moon's far side,https://www.chinadaily.com.cn/a/202010/24/WS5f93e621a31024ad0ba80b49.html,http://cds.chinadaily.com.cn/dams/material/image/202003/09/5e65ad98e4b0f443c376ef50.jpeg,,Xinhua |
            Updated: 2020-10-24 16:30,Photo taken by the rover Yutu 2 (Jade Rabbit-2) on Jan 11, 2019 shows the lander of the Chang'e 4 probe. [Photo/Xinhua/China National Space Administration] 
  
 
BEIJING - The lander and the rover of the Chang'e 4 probe have been switched to the dormant mode for the lunar night after working stably for the 23rd lunar day, according to the Lunar Exploration and Space Program Center of the China National Space Administration. 
The lander was switched to dormant mode at 9:40 pm Friday (Beijing Time) as scheduled, and the rover, Yutu 2 (Jade Rabbit-2), at 12 noon Friday, said the center. 
A lunar day is equal to 14 days on Earth, and a lunar night is the same length. The Chang'e 4 probe, which switched to dormant mode during the lunar night due to the lack of solar power, had been on the far side of the moon for 660 Earth days as of Saturday, and the rover has traveled 565.9 meters. 
During the 23rd lunar day, Yutu 2 went northwest, traveling toward an area with basalt and an impact crater area with high reflectivity. En route to the destination, the near-infrared spectrometer on the rover was used to detect a rock about 30 cm in diameter. The research team is analyzing the transmitted data. 
Scientists carried out the first systematically documented measurements of radiation on the moon with data acquired by the neutron radiation detector onboard. According to the study published in the journal Science Advances, the moon's surface is highly radioactive, approximately two to three times the International Space Station, five to ten times a civil flight, and 300 times the surface of the earth of Beijing. 
The study provided a reference for the estimation of the lunar surface radiation hazards and the design of radiation protection for future lunar astronauts. 
The Chang'e 4 probe, launched on Dec 8, 2018, made the first-ever soft landing on the Von Karman Crater in the South Pole-Aitken Basin on the far side of the moon on Jan 3, 2019. 
The rover Yutu 2 has far exceeded its three-month design lifespan, becoming the longest-working lunar rover on the moon. 
Oct 24 is a significant day for China's lunar exploration. 
On Oct 24, 2007, China's first lunar probe Chang'e 1 was launched, making China the fifth country to develop and launch a lunar probe on its own and opening up a new age of deep space exploration for China. 
It mapped 3D images of the lunar surface, analyzed the distribution of elements, measured the depth of lunar soil, and explored the environment between Earth and moon. Chinese scientists released the first complete map of the moon's surface in November 2008, thanks to Chang'e 1. 
After orbiting the moon for about 16 months, the probe made a controlled crash on the lunar surface in March 2009. 
On Oct 24, 2014, China launched an experimental spacecraft to test technologies to be used in the Chang'e 5, which is expected to bring moon samples back to Earth. 
The spacecraft, comprising a re-entry capsule and a service module, flew around the moon for half a circle. The return capsule touched down at the designated landing area in Siziwang Banner, North China's Inner Mongolia autonomous region, on Nov 1, 2014.
China's Xichang launch center to carry out 10 missions by end of March,https://www.chinadaily.com.cn/a/202010/12/WS5f844e66a31024ad0ba7e31e.html,http://cds.chinadaily.com.cn/dams/capital/image/202008/05/5f2a54d5e4b063abbe5386bb.jpeg,,Xinhua |
            Updated: 2020-10-12 20:38,The Fengyun 2H meteorological satellite, carried by a Long March 3A rocket, is launched from the Xichang Satellite Launch Center in Southwest China's Sichuan province, on June 5, 2018. [Photo/Xinhua] 
  
 
XICHANG -- Southwest China's Xichang Satellite Launch Center will carry out 10 space launches including the Chang'e 5 lunar probe by the end of March next year, a center official said on Monday. 
The center will carry out launch missions twice a month on average, with a minimum interval of five days, said Zhang Xueyu, director of the launch center. 
The country on Monday sent its new optical remote-sensing satellite, the Gaofen 13, into orbit from the center, marking the center's first launch since its ground system was upgraded. 
To cope with the needs of China's space launches, the center has made great efforts to strengthen sci-tech innovation and shorten project cycles by using domestically developed core technologies, laying the technical foundations for the country's subsequent intensive launch missions.
Student artists in Tibet turn eyes toward space,https://www.chinadaily.com.cn/a/202010/09/WS5f8047b8a31024ad0ba7dbcb.html,http://img2.chinadaily.com.cn/images/202010/09/5f8047b8a31024adbd98af49.jpeg,,By Daqiong in Lhasa and Xin Wen | 
            chinadaily.com.cn |
            Updated: 2020-10-09 19:21,Paintings by students from different parts of the Tibet autonomous region are on display recently in Lhasa, the regional capital. [Photo provided to chinadaily.com.cn] 
  
 
Twenty paintings from students in the Tibet autonomous region depicting their visions of space were scheduled to be carried with the Chang'e 5 probe to the moon next month, local authorities said. 
The art, mostly created by primary school students but with contributions from others ranging from middle school to college, was on display recently in Lhasa, the regional capital. 
 
  
 
   Paintings by students from different parts of the Tibet autonomous region are on display recently in Lhasa, the regional capital. [Photo provided to chinadaily.com.cn] 
  
 
The paintings depict rockets, satellites, astronauts and aliens. Some have backgrounds showing scenic spots in Tibet. One has flying Tibetan children offering a white hada — a silk scarf that signifies goodwill and purity. Another depicts Tibetan children looking up at the stars. 
All the paintings embodied the rich imaginations of Tibetan students and their yearning to know about outer space. 
The painting exhibition was one of the aerospace science activities held at a local astronomical experience hall. The event was organized by Tibet Airlines, the Lunar Exploration and Space Programs Center, the Tibet Department of Education, the Tibet Association for Science and Technology and the hall. 
 
  
 
   Paintings by students from different parts of the Tibet autonomous region are on display recently in Lhasa, the regional capital. [Photo provided to chinadaily.com.cn]
Sacrificial offering of Mid-Autumn Festival in Huaiyuan,http://www.chinadaily.com.cn/m/guangxi/hechi/2020-09/28/content_37539977.htm,,,,
Lunar mission due by end of this year,https://global.chinadaily.com.cn/a/202009/22/WS5f693171a31024ad0ba7ae1e.html,http://img2.chinadaily.com.cn/images/202009/22/5f6932faa31024adbd95784e.jpeg,,,Photo taken by the rover Yutu 2 (Jade Rabbit-2) on Jan 11, 2019 shows the lander of the Chang'e 4 probe. [Photo/China National Space Administration] 
  
 
Chang'e 5, the next mission in China's lunar exploration program, will demonstrate and test the country's technological and engineering capabilities in space, according to a key figure in the project. 
Yu Dengyun, deputy chief designer of China's lunar exploration program, said on Sunday that Chang'e 5 will be launched by a Long March 5 heavy-lift carrier rocket at the Wenchang Space Launch Center in Hainan province by the end of 2020. 
The 8.2-metric-ton robotic probe has four components－an orbiter, lander, ascender and re-entry module. After the probe reaches lunar orbit, the components will separate into two parts, with the orbiter and re-entry module remaining in orbit while the lander and ascender descend to the lunar surface. 
The lander and ascender will make a soft landing and then get to work on tasks such as using a drill to collect underground rocks and a mechanical arm to gather lunar soil. 
After the surface operations are completed, the ascender's rocket will lift it to lunar orbit to dock with the re-entry module. It will transfer lunar samples to the module, which will carry them back to Earth. 
Considering these highly sophisticated operations, Chang'e 5 will be more difficult and challenging than previous Chinese lunar expeditions, Yu said. 
"First of all, its most important task will be collecting lunar samples. The environment on the lunar surface, like the gravity there, is very different from that on Earth. So we must ensure that our technologies are functional and reliable during the collection and packing processes," the designer explained. 
"The next challenge will be lifting the sample-carrying ascender from the moon. All of our launches so far were made from Earth, but the coming launch will take place on lunar soil and use the Chang'e 5's lander as the launchpad. Consequently, the challenge will be whether our equipment can handle the complicated operation as it was designed to do." 
After the capsule is sent into orbit, it will approach the re-entry module and dock with the latter, he said. 
"Previous rendezvous and docking by our spaceships occurred in low-Earth orbit, but this time it will take place in a lunar orbit," Yu said. 
The designer said the last challenge will emerge during the re-entry process as the re-entry capsule will descend through Earth's atmosphere at a speed of 11.2 kilometers per second, much faster than previous Chinese spacecraft's re-entry speeds. 
"The ultrafast speed will verify the aerodynamic design, heat-resistant materials and flight control system on our probe," he noted. 
If the Chang'e 5 mission is successful, it will make China the third nation in the world to bring lunar samples back after the United States and the Soviet Union, and will also make Chang'e 5 the world's first lunar sample-return mission in more than four decades. 
Following Chang'e 5, China has made plans for Chang'e 6, 7 and 8 missions. Chang'e 6 is expected to land on the moon's south pole and bring rocks and soil back, while Chang'e 7 is set to conduct a thorough investigation of the lunar south pole. Chang'e 8 will be tasked with verifying cutting-edge technologies that may be applied in mankind's future lunar expeditions including a possible scientific outpost, according to the China National Space Administration.
China to launch Chang'e-5 lunar probe this year,https://www.chinadaily.com.cn/a/202009/19/WS5f65d400a31024ad0ba7a94a.html,http://img2.chinadaily.com.cn/images/202009/19/5f65d400a31024adbd95172d.jpeg,,Xinhua |
            Updated: 2020-09-19 17:48,Photo taken by the rover Yutu 2 (Jade Rabbit-2) on Jan 11, 2019 shows the lander of the Chang'e 4 probe. [Photo/Xinhua/China National Space Administration] 
  
 
FUZHOU-- China plans to launch the Chang'e-5 lunar probe by the end of this year, a senior designer said at the ongoing 2020 China Space Conference in Fuzhou, capital of East China's Fujian province, that will continue until Sept 21. 
Yu Dengyun, deputy chief designer of China's lunar exploration program, said preparations are progressing smoothly, and the Chang'e-5 probe will make a soft landing on the moon and bring samples back to Earth. 
China's current lunar program involves three phases: orbiting, landing, and return. The first two phases have been completed successfully, said Yu. 
The Chang'e-5 probe is expected to realize lunar sample collection, takeoff from the moon, rendezvous and docking on lunar orbit and high-speed reentry into the Earth's atmosphere, marking breakthroughs in China's aerospace history, said Yu. 
According to Yu, China is conducting a further verification study for the research and development of space station and the manned lunar mission, and it plans to set up an unmanned lunar research station for manned landings on the moon. 
The conference that commenced on Friday is jointly hosted by the Chinese Society of Astronautics and the China Space Foundation.
China's Chang'e-4 probe resumes work for 22nd lunar day,https://www.chinadaily.com.cn/a/202009/12/WS5f5c988aa310f55b25a822ab.html,http://img2.chinadaily.com.cn/images/202009/12/5f5cb8a3a310f55b18db06c3.jpeg,,Xinhua |
            Updated: 2020-09-12 17:44,The Chang'e 4 robotic probe. [Photo/clep.org.cn] 
  
 
BEIJING -- The lander and rover of the Chang'e-4 probe have resumed work for the 22nd lunar day on the far side of the moon. 
The lander woke up at 5:15 am on Saturday (Beijing time), and the rover Yutu-2, or Jade Rabbit-2, woke up at 11:54 am on Friday, sources with the Lunar Exploration and Space Program Center of the China National Space Administration said. 
The Chang'e-4 probe, launched on Dec. 8, 2018, made the first-ever soft landing on the Von Karman Crater in the South Pole-Aitken Basin on the far side of the moon on Jan 3, 2019. 
A lunar day is equal to 14 days on Earth, and a lunar night is of the same length. The Chang'e-4 probe, switching to dormant mode during the lunar night due to the lack of solar power, has survived about 618 Earth days on the moon. 
According to the center, Yutu-2 will move northwest toward the basalt area or the impact craters with high reflectivity during the 22nd lunar day. Scientific instruments such as a panoramic camera, infrared imaging spectrometer, neutral atom detector, as well as lunar radar on the rover will carry out scientific detection. 
The solar-powered rover has far exceeded its three-month design lifespan, becoming the longest-working lunar rover on the moon.
Hong Kong PolyU camera plays major role in mission,https://www.chinadaily.com.cn/a/202008/03/WS5f2747dea31083481725da70.html,http://img2.chinadaily.com.cn/images/202008/03/5f2747dea3108348fce1f462.png,,By GU MENGYAN in Hong Kong | 
            CHINA DAILY |
            Updated: 2020-08-03 07:10,The first mid-course correction of China's Tianwen 1 Mars probe is seen on a screen at the Beijing Aerospace Flight Control Center on Sunday. CAI YANG/XINHUA 
  
 
People will get a closer look at Mars early next year when China's first independent probe to the Red Planet arrives on a seven-month journey that began on July 23. 
Some photos and videos will be captured by the Mars Landing Surveillance Camera, developed by scientists at the Hong Kong Polytechnic University. 
When the lander of Tianwen 1 descends to the Martian surface, its 390-gram camera will start to take photos despite the extremely low temperature. 
The engineers who developed the camera faced the challenge of building a multifunctional device that is as light as possible, said Yung Kai-leung, leader of the 20-member team and chair professor of precision engineering at the PolyU. 
Yung elaborated on the camera's functions in an interview with China Daily. The camera can capture ultrawide angle images of Mars with low distortion. It's a tough little camera, built to sustain impacts 6,200 times greater than Earth's gravity, he said. 
The PolyU scientists have been collaborating with the China Academy of Space Technology for a decade, and the camera is the fruit of that partnership. 
It will monitor the landing, the surrounding environment and the movements of the rover as the solar panels and antennae are unfolded to begin their work. 
The PolyU team has worked on projects like Chang'e spacecraft lunar probes, including Chang'e 5, scheduled to be launched later this year to collect samples from the moon's surface. 
Robert Tam Wai-man, interim director of PolyU's Industrial Centre, where the camera was manufactured, described the Mars mission as humanity's most important space probe so far. He added that developing the lightweight camera was one of the most challenging tasks of his career. 
The team began working on it in 2018, and the project took more than a year to complete. There were innumerable tests, Tam said. 
Even after the initial testing in Hong Kong, more tests were needed on the Chinese mainland. Yung said Hong Kong doesn't have the facilities for vacuum thermal testing and other critical trials. 
Hong Kong researchers' advantage, he said, is the creativity of their design and their thinking on the global perspective. Regarding the testing of the equipment, however, the mainland was the ideal place. 
Yung said the hourlong commute inside the Guangdong-Hong Kong-Macao Greater Bay Area is critical for the development of Hong Kong's technology and innovation. It eases the supply chains for tech components and for scientific discussions between researchers in Hong Kong and across the border. 
The momentum from the Bay Area collaboration is also expected to expedite development of Hong Kong's financial tech sector, which will give the city's tech talents another boost, with more option to pursue, he said.
China's Mars mission launched in Hainan,https://global.chinadaily.com.cn/a/202007/24/WS5f1a3859a31083481725bc81.html,http://img2.chinadaily.com.cn/images/202007/24/5f1a3859a3108348fcdfe5e8.jpeg,,,A Long March 5 rocket, carrying China's first Mars probe, Tianwen 1, blasts off from the Wenchang Spacecraft Launch Center in Hainan province early on Thursday afternoon. LI XIHUA/NANFANG DAILY 
  
 
China launched its first independent Mars mission on Thursday at the Wenchang Space Launch Center in Hainan province, opening the nation's planetary exploration program. 
As the launch sequence started at 12:41 pm, 10 engines at the bottom of the Long March 5 carrier rocket's first core stage and four boosters roared to life, generating a massive combined thrust of more than 1,000 metric tons to lift the gigantic vehicle with the Tianwen 1 robotic probe on top into the bright blue sky dotted with a few white clouds from the coastal launch complex in Wenchang. 
The 57-meter rocket, the strongest and most technologically sophisticated in China's launch vehicle family, flew about 36 minutes before placing the spacecraft into an Earth-Mars transfer trajectory. The flight set a record for the fastest flight speed of the country's rocket fleet as it surpassed the escape velocity, or 11.2 kilometers per second, a speed required to enable a spacecraft to break free from Earth's gravitational pull. 
If everything goes according to schedule, the 5-ton Tianwen 1, which consists of two major parts－the orbiter and the landing capsule－will travel more than 400 million km over some seven months before entering the Martian gravitational field, according to the China National Space Administration. 
Several midcourse and deep-space correction maneuvers will be made during the spaceflight to make sure the probe will be precisely aimed at the Red Planet. 
After the probe enters Mars orbit, it will revolve around the planet for two and a half months to investigate the landing capsule's preset landing site before descending to a certain altitude to release the landing capsule, which will gradually fall through Mars' atmosphere. 
As soon as the entry, descent and landing processes start, the capsule will first use a heat shield to decelerate, which means the craft will rely on aerodynamic drag to slow down. And then it will deploy a parachute to further reduce the speed and drop the heat shield. In the next step, the capsule will drop the parachute together with the back shell and ignite the retrorockets. 
When the spacecraft reaches about 100 meters above the surface, it will suspend the descent and spend some time observing and analyzing the selected landing point to check for obstacles like rocks. With a positive result, the craft will continue descending until the last moment above the surface, when the retrorockets will be shut down and the capsule will touch down on Martian soil. If, however, the landing site looks unsuitable, the spacecraft will make slight adjustments to touch down on a suitable adjacent site. 
The landing has been scheduled to take place around May in the southern part of Mars' Utopia Planitia, a large plain within Utopia, the largest known impact basin on Mars and in the solar system, the administration said. 
The entire landing operation is expected to take about 7 minutes, which experts are calling "the riskiest moment" of a Mars landing mission. 
After a certain period of preparations, the lander will unlock the rover to allow it to move onto the Martian surface. 
Weighing about 240 kilograms, the rover, which has yet to be named, has six wheels and four solar panels and is able to move 200 meters per hour on Mars. It carries six scientific instruments, including a multispectral camera, ground-penetrating radar and meteorological measurer, and is expected to work about three months on the planet. If the highly autonomous machine functions well, it will become mankind's fifth rover deployed on Mars, following its four predecessors from the United States. 
According to Sun Zezhou, chief designer of the probe, a rover will need to overcome an array of difficulties on Mars such as disturbed reception of sunlight and extreme weather to survive and operate. 
He said the Chinese rover has been programmed to enter dormancy under extreme circumstances and then reactivate itself. 
Up in the Martian skies, the orbiter will continue circling the Red Planet for mapping and measurement tasks with seven scientific instruments, including a high-resolution imager and magnetometer. It will also relay signals between the ground control and the rover, the administration said. 
Challenging endeavor 
Liu Tongjie, deputy head of the space administration's Lunar Exploration and Space Programs Center, said that a Mars mission is characterized by plenty of uncertainties and risks. China became capable of planning and realizing such a sophisticated mission after increasing its engineering capabilities and know-how through the successful implementation of the Chang'e lunar exploration programs. 
"We have done many tests and experiments to verify our plans and equipment. We have also prepared a vast ground-based network for deep-space tracking and remote control," Liu said, adding that his engineers have produced many emergency-response plans to handle unexpected scenarios. 
If Tianwen 1 fulfills all of its three objectives－orbiting Mars for comprehensive observation, landing on the planet's surface and deploying its rover to conduct scientific operations, "it will become the world's first Mars expedition accomplishing all three goals with one probe," said Ye Peijian, a leading scientist in deep-space exploration at the China Academy of Space Technology. 
One of the four terrestrial planets and the most similar to Earth in the solar system, Mars is the most favorable destination for mankind to engage in deep-space exploration. It also fires the imagination－among all scientific topics, humans seem to be most enthusiastic about searching for life and an eventual attempt at interplanetary immigration. 
Research on the Red Planet is also meaningful to studying the history and evolution of Earth, space scientists said. 
Before Tianwen 1, there had been 45 Mars exploration missions since October 1960, when the then-Soviet Union launched the world's first Mars-bound spacecraft. Only 17 of them have been considered successful. 
The most recent such mission before Tianwen 1 is the Emirates Mars Mission, the fourth space program of the United Arab Emirates and the first interplanetary mission by the Arab world. It launched the Hope orbiter on Sunday atop a Japanese rocket from the Tanegashima Space Center in Japan. 
Depending on the two planets' orbits, Mars is between 55 million km and 400 million km from Earth. 
The most fuel-efficient launch windows for a Martian expedition occur at intervals of approximately 26 months, and this is why previous attempts from different spacefaring parties usually took place during a similar time frame. 
Currently, there are six Mars orbiters in active service and two operational rovers on Mars. 
Long-held aspiration 
The history of the Chinese people's observation of Mars can be traced to more than 3,000 years ago, with ancient astronomers calling the celestial body Yinghuo, or Perplexing Fire, because in their eyes, the planet looked like a capricious, shimmering flame in the night sky. 
In August 2010, eight distinguished Chinese scientists submitted a suggestion to the government that the country should considering the feasibility of deep-space exploration beyond Earth's moon. 
In January 2016, the planetary exploration program was approved by the government and was assigned to the China National Space Administration. 
Major parties involved in the Tianwen 1 mission include China Aerospace Science and Technology Co, a State-owned space conglomerate that designed and built the rocket and spacecraft; the Chinese Academy of Sciences, responsible for the ground-based scientific applications network; and the China Satellite Launch, Tracking and Control System, which handles launching, controlling and tracking the probe. 
International cooperation also is a factor in this mission, involving collaboration between the Chinese space administration, the European Space Agency and Argentina's space authority in terms of mission tracking as well as joint efforts on scientific payloads with French and Austrian space researchers. 
Liu said scientific data and findings by Tianwen 1 will be shared with the international science and space communities. 
Norbert Paluch, science counselor at the French embassy in China, who was invited to witness the mission's launch, said on Wednesday in Haikou, Hainan's capital, that Tianwen 1 will be significant in both science and technology and the mission will improve humans' knowledge of Mars. 
"Everybody on Earth will learn a lot about what China will discover on Mars," he said. 
Tianwen, or Quest for Heavenly Truth, is a long poem by famous ancient poet Qu Yuan of the Kingdom of Chu during the Warring States Period (475-221 BC). He is known for his patriotism and contributions to classical poetry and verses, especially through the poems of the Chu Ci anthology, also known as Songs of Chu. 
Naming the mission after the poem was intended to show China's determination to explore deep space and to implant the love of science in young people, the space administration said. 
In the second step in China's Mars exploration program, a larger probe will be sent to Mars around 2030 to take samples and return to Earth, officials said. China also has a longterm goal of sending humans to the Mars, the country's manned-space authorities announced last year.
China embarks on first independent mission to Mars,https://www.chinadaily.com.cn/a/202007/23/WS5f191581a31083481725ba07.html,http://img2.chinadaily.com.cn/images/202007/23/5f193a61a3108348fcdfbdd1.jpeg,China embarks on first independent mission to Mars,By Zhao Lei in Wenchang, Hainan | 
          chinadaily.com.cn |
          Updated: 2020-07-23 12:43,Tianwen 1 probe expected to reach red planet in just under seven months 
  
China launched its first independent Mars mission on Thursday from the Wenchang Space Launch Center in Hainan province, marking the start of the nation's planetary exploration program. 
As the launch sequence started at 12:41 pm, 10 engines at the bottom of the Long March 5 carrier rocket's first core stage and four boosters roared to life, generating a combined thrust of more than 1,000 metric tons to lift the gigantic vehicle and its payload, the Tianwen 1 robotic probe, into a bright blue sky dotted with white clouds from the coastal launch complex in Wenchang. 
The 57-meter rocket, the strongest and most technologically sophisticated in China's launch vehicle family, flew for more than half an hour before placing the spacecraft on an Earth-Mars transfer trajectory. The flight set a speed record for the country's rocket fleet as it surpassed the escape velocity of 11.2 kilometers per second required to get away from Earth's gravitational pull. 
If everything goes according to schedule, the 5-metric ton Tianwen 1, which consists of two major parts – an orbiter and a landing capsule – will travel more than 400 million kilometers in nearly seven months before getting captured by the Martian gravitational field, the China National Space Administration said. 
 
  
 
   China's unmanned Mars probe, Tianwen 1, blasts off on a Long March 5 rocket in Hainan, July 23, 2020. [Photo by Guo Wenbin/China Daily] 
  
 
Several mid-course and deep-space correction maneuvers will be made during the spaceflight to make sure the probe is precisely aimed at the red planet. 
After the probe enters Mars orbit, it will revolve around the planet for two to three months to investigate the landing capsule's preset landing site before descending to release the landing capsule, which will gradually drop through the Martian atmosphere. 
During the entry, descent and landing process, the capsule will first use a heat shield to decelerate, which means the craft will rely on aerodynamic drag to slow itself down. It will then deploy a parachute to further reduce the speed and drop its heat shield and later its back shell. In the next step, the capsule will drop the parachute and ignite its retrorockets. 
When the craft reaches about 100 meters above the surface, it will suspend the descent and spend some time observing and analyzing the selected landing point to check for obstacles like rocks. With a positive result, the lander will continue descending until the last moment, when the retrorockets will be shut down, allowing it to touch down steadily on Martian soil, according to the administration. 
 
  
 
   China's unmanned Mars probe, Tianwen 1, blasts off on a Long March 5 rocket in Hainan, July 23, 2020. [Photo by Guo Wenbin/China Daily] 
  
 
Experts have dubbed the entire landing operation, expected to take about seven minutes, "the riskiest moment" of the Mars mission. 
The lander will later unlock the rover to allow it to move onto the Martian surface. 
Weighing about 240 kilograms, the rover, which has yet to be named, has six wheels and four solar panels and will be able to move 200 meters per hour on Mars. It carries six scientific instruments, including a multispectral camera, ground-penetrating radar and a meteorological measuring device, and is expected to work on the planet for about three months. If the highly autonomous machine functions well, it will become the fifth rover deployed on Mars, following four from the United States. 
Meanwhile, the orbiter will continue circling the red planet for mapping and measurement tasks with seven scientific apparatus, including a high-resolution imager and a magnetometer. It will also relay signals between ground control and the rover.China's first Mars rover is scheduled to soft-land on a suitable site in the southern part of Mars' Utopia Planitia around May 2021, said Liu Tongjie, spokesman for the Tianwen 1 mission. 
Liu Tongjie, deputy head of the space administration's Lunar Exploration and Space Programs Center, said a Mars mission features plenty of uncertainties and risks. China became capable of planning and realizing such a sophisticated mission because the country has gained a great deal of engineering capabilities and know-how through the successful implementation of the Chang'e lunar exploration program. 
 
  
 
   China's unmanned Mars probe, Tianwen 1, blasts off on a Long March 5 rocket in Hainan, July 23, 2020. [Photo by Chen Xiao/For China Daily] 
  
 
"We've made many tests and experiments to verify our plans and equipment. We have also prepared a vast ground-based network for deep-space tracking and remote control," Liu said, adding that his engineers had produced a lot of emergency-response plans to handle unexpected scenarios. 
If Tianwen 1 can fulfill its three objectives — orbiting Mars for comprehensive observation, landing on the planet and roaming its surface to conduct scientific operations — "it will become the world's first Mars expedition accomplishing all three goals with one probe," said Ye Peijian, a leading deep-space exploration scientist at the China Academy of Space Technology. 
Before Tianwen 1, there had been 45 Mars exploration missions since October 1960, when the former Soviet Union launched the world's first Mars-bound spacecraft, but only 17 have been deemed successful. 
The most recent attempt before Tianwen 1 was the Emirates Mars Mission, the fourth space program of the United Arab Emirates and the first interplanetary mission by the Arab world. It launched the Hope orbiter on Sunday atop a Japanese rocket from the Tanegashima Space Center in Japan. 
 
  
 
   China's unmanned Mars probe, Tianwen 1, blasts off on a Long March 5 rocket in Hainan, July 23, 2020. [Photo by Chen Xiao/For China Daily] 
  
 
Depending on the two planets' orbits, Mars is from 55 million km to 400 million km from Earth. 
The most fuel-efficient launch windows for a Martian expedition occur at intervals of approximately 26 months, and that is why previous attempts from different spacefaring parties usually took place at the same time. 
There are currently six Mars orbiters in active service and two rovers on operating on the planet's surface. 
The history of the Chinese people's observation of Mars can be traced back more than 3,000 years, with ancient astronomers calling the celestial body Yinghuo, or Perplexing Fire, because in their eyes it looked like a capricious, shimmering flame in the night sky. 
In August 2010, eight distinguished Chinese scientists suggested to the government that the country should consider the feasibility of deep-space explorations beyond Earth's moon. 
In January 2016, the planetary exploration program was approved by the government and tasked to the China National Space Administration. 
 
  
 
   Employees at the Wenchang Satellite Launch Center celebrate the successful launch of China's first independent Mars mission, in Hainan province, on July 23, 2020. [Photo by Tu Haichao/For China Daily] 
  
 
Major parties involved in the Tianwen 1 mission include China Aerospace Science and Technology Corp, a State-owned space conglomerate that designed and built the rocket and spacecraft; the Chinese Academy of Sciences, which is responsible for the ground-based scientific applications network; and the China Satellite Launch, Tracking and Control System, responsible for launching, controlling and tracking the probe. 
The mission also involves international cooperation, with the Chinese space administration collaborating with the European Space Agency and the Argentine space agency for mission tracking and joint efforts on scientific payloads with French and Austrian space researchers. 
Meaning quest for heavenly truth in Chinese, Tianwen is a long poem by famous ancient poet Qu Yuan of the Kingdom of Chu during the Warring States Period (475-221 BC). He is known for his patriotism and contributions to classical poetry and verse, especially through the poems of the Chu Ci anthology, also known as Songs of Chu. 
Naming the mission after the poem showed China's determination to explore deep space and implant the love of science in young people, the space administration said. 
In the second step in China's Mars exploration program, a larger probe will set off for Mars around 2030 to take samples that will be returned to Earth, space officials have said. 
China also has a long-term goal of sending people to Mars, the country's manned-space authorities announced last year.
For the UAE and China, there is 'Hope' in the Stars,https://www.chinadaily.com.cn/a/202007/20/WS5f150e80a31083481725ab7e.html,http://img2.chinadaily.com.cn/images/202008/11/5f3206b4a3108348fce3e6af.jpeg,,By Ali Obaid Al Dhaheri | 
            chinadaily.com.cn |
            Updated: 2020-07-20 11:30,This week sees the UAE take a significant step in its journey of development and transformation, as our country launches a rocket which will journey all the way to Mars – the Hope Probe. 
This rocket was named long ago, however it is an apt title during these times. As China counts down to its own Mars mission, I am certain the Hope Probe will ignite imaginations and inspire people across the Arab world and in China, as well as around the world. 
 
  
  
 
The Hope Probe will send a message of hope to the people of the world, and aims to revive the rich Arab heritage in the area of science, as well provide a positive affirmation of the UAE's longstanding ambitions to expand the boundaries of possibilities and shape a bright future for humanity.There is also opportunity with other nations who hold even more active and ambitious space programs, such as China. 
The Hope Probe will be the first probe to provide a complete picture of the Martian atmosphere and its layers when it reaches the red planet's orbit in 2021. Key questions will be answered about the Martian atmosphere across its entire span, including the hydrogen and oxygen gases that ascend into space over one Martian year. 
 
  
  
 
The Mohammed bin Rashid Space Centre is responsible for the execution and supervision of the design, development and launch of the Hope Probe on July 15. The UAE Space Agency is funding and supervising procedures and necessary details for the implementation of this project. Following a journey of several months, the probe is expected to enter the Red Planet's orbit in 2021, coinciding with the Golden Jubilee of the UAE's Union. 
The Hope Probe builds upon the UAE's progress in a robust satellite program and applies it to Mars. The UAE Satellite Program has been at the forefront of our nation's ever-advancing progress in the space science and technology sector. Our country has developed a nanosatellite Nayif-1, as well as its first two observation satellites, DubaiSat-1 and DubaiSat-2, which were launched in 2009 and 2013 respectively. 
In October 2018, the launch of the first 100% UAE-designed and manufactured Earth observation satellite, the highly sophisticated KhalifaSat, was celebrated as a historical milestone. KhalifaSat cemented the UAE's position among the world's leading space technology manufacturers, as well as the nation's role in actively contributing valuable satellite imaging data to human progress. 
On the ground, the UAE's satellite spacecraft operations are conducted by Mission Control Centre at MBRSC's headquarters in Dubai. MBRSC plans and operates the missions, monitors and commands the satellites and also receives, processes and distributes satellite imagery for analysis. 
 
  
  
 
The UAE works with countries and businesses all around the world in this regard. 
Similarly, in China, satellite technology is making great strides, with June seeing the country launch the final satellite in its Beidou collection, of which 55 have been sent into the atmosphere since October 2000. The move marks a further step in the country's advance as a major space power and sees Beidou in the top four satellite systems globally, along with the USA's Global Positioning System, Russia's Glonass and Europe's Galileo. 
By the end of 2019, more than 100 million Beidou-based navigation chips, modules and other products had been sold, with all sorts of applications including 6.6 million taxis, buses and trucks around China. More than 70 percent of mobile phones registered in China are compatible with Beidou signals. 
This means there are parallels with China in such technology, and complementary strengths. When new development happens simultaneously, knowledge and technologies can be worked on in tandem, with partners both benefiting from advancement together. 
Further alignment is also seen with the launch to Mars. Chinese Tianwen-1, named after an ancient Chinese poem, 'Heavenly Questions', will also shortly launch an orbiter to fly around Mars, and a lander that will release a rover to look for water and ice and explore the atmosphere and soil. This will lift off in July or August, reaching the red planet by February 2021. 
This follows the Chang'e 1-4 mission which landed on the dark side of the moon, and the forthcoming Chang'e 5 mission this October, which will collect lunar samples. Lunar south polar regions will be the target zones of future exploration before 2030 through Chang'e missions 6 through 8. 
During my recent visit to the China Academy of Space Technology I was provided the privilege of seeing first-hand the work and simulations for a Mars landing by China. I could see a number of opportunities for the UAE space agencies to work with the CAST team in future. 
The UAE and China are representing bold and futuristic steps in the modern age – from commerce to technology and skylines. Now our nations are pushing our technology into higher planes. With our progressing and developing relationship providing a robust platform, there are opportunities for our nations to rise together in space technology as we advance the progress of common humanity. 
The UAE has long been focusing on advanced technology, and the Hope Probe will prove to be a launchpad into an advanced technology sector. The UAE is demonstrating its ability to apply organization, skills, knowledge and expertise on the grandest of scales, using the most advanced technologies. In this case, 450 engineers, technicians and experts are involved in the project, with 12,000 tasks in six years and 5.5 million working hours. The UAE is, like China, gearing up for an advanced future technology sector and there is much scope for bilateral work. It is truly an exciting time for both of our nations, with the best yet to come. 
Let the UAE and China be united in hope, or as we would say 'Amal' or أمل in Arabic and 希望 in Mandarin. Such a concept unifies both of our nations, especially in these exciting and inspiring times.Our great endeavours see our countries push our boundaries ever further, with advanced technologies taking us toward the stars. 
The author is UAE ambassador to the People's Republic of China. 
The opinions expressed here are those of the writer and do not necessarily represent the views of China Daily and China Daily website.
China's Chang'e 4 probe resumes work for 20th lunar day,https://www.chinadaily.com.cn/a/202007/15/WS5f0ecd71a310834817259b25.html,http://img2.chinadaily.com.cn/images/202007/15/5f0ecd71a3108348fcdd8b70.jpeg,,Xinhua |
            Updated: 2020-07-15 17:33,Photo taken by the rover Yutu 2 (Jade Rabbit-2) on Jan 11, 2019 shows the lander of the Chang'e 4 probe. [Photo/Xinhua/China National Space Administration] 
  
 
BEIJING -- The lander and rover of the Chang'e 4 probe have resumed work for the 20th lunar day on the far side of the moon. 
The lander woke up at 5:48 am Wednesday (Beijing Time), and the rover awoke at 12:53 pm Tuesday. Both are in normal working order, according to the Lunar Exploration and Space Program Center of the China National Space Administration. 
The Chang'e 4 probe, launched on Dec 8, 2018, made the first-ever soft landing on the Von Karman Crater in the South Pole-Aitken Basin on the far side of the moon on Jan 3, 2019. 
A lunar day is equal to 14 days on Earth, and a lunar night is the same length. The Chang'e 4 probe, switching to dormant mode during the lunar night due to the lack of solar power, has survived about 559 Earth days on the moon. 
The rover Yutu 2, or Jade Rabbit 2, has worked much longer than its three-month design life, becoming the longest-working lunar rover on the moon.
3 scientists win World Space Award for lunar mission,https://www.chinadaily.com.cn/a/202006/12/WS5ee2cad7a3108348172527ea.html,http://img2.chinadaily.com.cn/images/202006/12/5ee2cad7a3108348fcd47df4.jpeg,,By Zhao Lei | 
            China Daily |
            Updated: 2020-06-12 08:22,The Chang'e 4 robotic probe. [Photo/clep.org.cn] 
  
 
Three Chinese space scientists involved in the nation's Chang'e 4 lunar exploration mission have been given the World Space Award, the highest award of the International Astronautical Federation, according to a Chinese space authority.
[truncated: 601,429 more chars]
