# Supplementary material for: Conceptual metaphors and image construction of China in the space probe reports of China Daily: a social cognitive approach
Source: Front Psychol. 2023 Jun 8;14:1202988. doi: 10.3389/fpsyg.2023.1202988 (PMC10286809; doi:10.3389/fpsyg.2023.1202988)
Supplement: Supplementary file 1 [file Data_Sheet_1.zip › supplementary material/Shenzhou-13 news reports data.xlsx]

## Sheet: sheet1
标题	正文
Chinese female astronaut sets new record	Wang Yaping has become the first Chinese female astronaut to have worked in space for more than 100 days. On June 11, 2013, Wang Yaping went to space on Shenzhou X spaceship with astronauts Nie Haisheng and Zhang Xiaoguang and returned on June 26. She went again on Oct 16, 2021, on Shenzhou XIII spaceship with astronauts Zhai Zhigang and Ye Guangfu. On Nov 7, she became China's first female space…
Nation's space program sees new age of achievement	The Tianhe core module lifts off from the Wenchang Space Launch Center in Hainan province atop a Long March 5B heavy-lift carrier rocket on April 29. JIN LIWANG/XINHUA In the past 12 months, scientists have landed a rover on Mars and moved closer to completion of an orbiting laboratory. Zhao Lei reports. China's space industry made several remarkable accomplishments last year. The highlights were…
China's Shenzhou XIII crew carries out docking test	Screen image taken at Beijing Aerospace Control Center on Jan 8, 2022 shows the Shenzhou XIII astronauts in China's space station core module conducting the manual rendezvous and docking experiment with the Tianzhou 2 cargo craft. [Photo/Xinhua] China's Shenzhou XIII mission crew conducted a remotely controlled docking test from inside the Tiangong space station on Saturday, according to the Chin…
Shouzhou XIII crew finishes cargo spacecraft, space station docking test	Screen image taken at Beijing Aerospace Control Center on Jan 8, 2022 shows the Shenzhou XIII astronauts in China's space station core module conducting the manual rendezvous and docking experiment with the Tianzhou 2 cargo craft. [Photo/Xinhua] The Shenzhou XIII astronauts in China's space station core module have completed the manual rendezvous and docking experiment with the Tianzhou 2 cargo c…
Nation's space program sees new age of achievement	The Tianhe core module lifts off from the Wenchang Space Launch Center in Hainan province atop a Long March 5B heavy-lift carrier rocket on April 29. JIN LIWANG/XINHUA In the past 12 months, scientists have landed a rover on Mars and moved closer to completion of an orbiting laboratory. Zhao Lei reports. China's space industry made several remarkable accomplishments last year. The highlights were…
China's Shenzhou XIII crew carries out docking test	Screen image taken at Beijing Aerospace Control Center on Jan 8, 2022 shows the Shenzhou XIII astronauts in China's space station core module conducting the manual rendezvous and docking experiment with the Tianzhou 2 cargo craft. [Photo/Xinhua] China's Shenzhou XIII mission crew conducted a remotely controlled docking test from inside the Tiangong space station on Saturday, according to the Chin…
Shouzhou XIII crew finishes cargo spacecraft, space station docking test	Screen image taken at Beijing Aerospace Control Center on Jan 8, 2022 shows the Shenzhou XIII astronauts in China's space station core module conducting the manual rendezvous and docking experiment with the Tianzhou 2 cargo craft. [Photo/Xinhua] The Shenzhou XIII astronauts in China's space station core module have completed the manual rendezvous and docking experiment with the Tianzhou 2 cargo c…
Leading contractor plans more than 40 space launches	China successfully launches Tianhui 4 satellite. [Photo/CCTV News app] China Aerospace Science and Technology Corp, the country's major space contractor, plans to carry out more than 40 space launch missions this year, according to its annual work report. Among the scheduled launches, the most important ones will be the six related to the Tiangong space station program, according to the report de…
Astronauts mark New Year with livestream from space	Three Chinese astronauts on the Tiangong space station interact with college students in Beijing via a livestream on New Year's Day. They also talked with students in the Hong Kong and Macao special administrative regions. [Photo/XINHUA] Crew answers questions from youth about living, working in orbit From hosting a children's art gallery in space to answering questions about manned spaceflight, …
Astronauts to host call from Tiangong	Senior Colonel Wang Yaping juggles three apples as she floats in the Tiangong space station on Nov 24. CHINA DAILY Chinese astronauts aboard the Tiangong space station will host a live video call on Jan 1 and interact with young students at ground venues in Beijing and the Hong Kong and Macao special administrative regions, according to the China Manned Space Agency. The three astronauts－Zhai Zhi…
Chinese astronauts to host video call with students	Chinese astronauts on board the Tiangong space station hold a real-time video dialogue with Hong Kong students on Sept 3, 2021. [Photo/Xinhua] Chinese astronauts aboard the Tiangong space station will host a live video call on Saturday afternoon and interact with young students at ground venues in Beijing, as well as the Hong Kong and Macao special administrative regions. The three taikonauts, Zh…
Major breakthroughs in China's science and technology in 2021	In 2021, China has achieved major scientific and technological breakthroughs in key areas, including deep space, deep sea exploration, quantum information and clinical medicine. Let's take a look. Shenhai Yihao, a semi-submersible oil production and storage facility, is located in the waters off South China's Hainan province. [Photo/Xinhua] 1. First 100,000-ton deep water semi-submersible oil pro…
Shenzhou XIII taikonauts complete second extravehicular mission	Screen image taken at Beijing Aerospace Control Center on Dec 26, 2021 shows Chinese taikonaut Zhai Zhigang exiting the space station core module Tianhe. [Photo/Xinhua] BEIJING -- Taikonauts Zhai Zhigang and Ye Guangfu have completed their extravehicular activities (EVAs) and returned to the space station core module Tianhe, the China Manned Space Agency said on early hours of Monday. This was th…
Shenzhou astronauts conduct 2nd spacewalk	China's Shenzhou XIII astronaut Senior Colonel Ye Guangfu begins activities outside the space station core module Tianhe on Sunday. Ye and Major General Zhai Zhigang adjusted the position of a panoramic camera and tested their spacesuits and the robotic arm. [Photo/CCTV] China's Shenzhou XIII mission crew conducted their second extravehicular activity on Sunday. During the spacewalk, which starte…
China's Shenzhou XIII crew starts second spacewalk	China's Shenzhou XIII mission crew started their second extravehicular activity, or spacewalk, on Sunday evening, according to the China Manned Space Agency. The spacewalk started at 6:44 pm, with Senior Colonel Ye Guangfu the first to exit the space station core module Tianhe. Major General Zhai Zhigang, the mission commander, will embark later. The two are scheduled to adjust the position of a …
Shenzhou XIII crew to take second spacewalk	[Photo/Xinhua] China's Shenzhou XIII mission crew is scheduled to carry out their second extravehicular activity, or spacewalk, on Sunday, according to the China Manned Space Agency. Major General Zhai Zhigang, the mission commander, and Senior Colonel Ye Guangfu will conduct the spacewalk while Senior Colonel Wang Yaping will stay inside the Tiangong space station to support the extravehicular o…
Visit by mainland Olympic medalists boosts Macao's sports development	Organized jointly by the Macao Special Administrative Region government, the General Administration of Sport and the Central People's Government's Liaison Office in the Macao SAR, a delegation of the mainland's Tokyo Olympic medalists arrived in the Macao SAR on Dec 19 to kick off a three-day visit there. Comprising 29 athletes and three coaches from 12 sporting events, the visiting delegation in…
Real-time space teaching can inspire kids	Photo taken in South China's Macao on Dec 9, 2021 shows Shenzhou XIII crew member Wang Yaping giving a special lecture at China's space station via video call. [Photo/Xinhua] The crew abroad China's Tiangong space station gave a live science lecture to Chinese students back on Earth on Thursday. The crewmates demonstrated how they work and live in the station, how they conduct a cytology research…
Pupils in Tibet get a lesson from space station	Students in Lhasa, Tibet autonomous region, attend a live class given by Shenzhou XIII crew members on Thursday. [Photo by Palden Nyima/chinadaily.com.cn] More than 80 primary school pupils in Lhasa, Tibet autonomous region, listened to a livestreaming science lecture presented by astronauts aboard the Chinese space station on Thursday afternoon at the Tibet Museum of Natural Science. The student…
Chinese astronauts give lecture from space	Chinese astronauts conducted a science lecture 400 kilometers above Earth to millions of students on Thursday afternoon, as they orbited in the Tiangong space station. Major General Zhai Zhigang, Senior Colonel Wang Yaping and Senior Colonel Ye Guangfu, all members of the Shenzhou XIII mission crew, greeted students, teachers and other participants when the lecture started at 3:54 pm. They showed…
Chinese astronauts' lecture from space draws millions of viewers	Photo taken in South China's Macao on Dec 9, 2021 shows Shenzhou XIII crew member Wang Yaping giving a special lecture at China's space station via video call. [Photo/Xinhua] Chinese astronauts aboard the country's Tiangong space station opened a science lecture on Thursday afternoon as they traveled with the gigantic spacecraft orbiting the Earth at an altitude of about 400 kilometers. Major Gen…
Watch it again: Space class from Tiangong station	Crew members of China's Shenzhou XIII mission are scheduled to give a space-based lecture on Thursday afternoon from the orbiting Tiangong space station to students around the world. Three astronauts-Major General Zhai Zhigang, Senior Colonel Wang Yaping and Senior Colonel Ye Guangfu-will open the first lecture of the Tiangong Class, or Heavenly Palace Class, which will be broadcast live to audie…
First crew of space station recovering well	Major General Nie Haisheng (center), Major General Liu Boming (right) and Senior Colonel Tang Hongbo from the Shenzhou XII space mission meet the media at Beijing Aerospace City on Dec 7, 2021. It was the astronauts' first official meeting with the media and the public after a three-month recovery period following the successful mission. [Photo by Zhu Xingxin/China Daily] Shenzhou XII astronauts …
Space station crew's lecture on Thursday	Screen image captured at Beijing Aerospace Control Center in Beijing, capital of China, Oct 16, 2021 shows three Chinese astronauts, Zhai Zhigang (C), Wang Yaping (R) and Ye Guangfu, waving after entering the space station core module Tianhe. [Photo/Xinhua] Crew members of China's Shenzhou XIII mission are scheduled to give a space-based lecture on Thursday afternoon from the orbiting Tiangong sp…
Chinese astronauts to give lecture from space	Screen image captured at Beijing Aerospace Control Center in Beijing, capital of China, Oct 16, 2021 shows three Chinese astronauts, Zhai Zhigang (C), Wang Yaping (R) and Ye Guangfu, waving after entering the space station core module Tianhe. [Photo/Xinhua] Crew members of China's Shenzhou XIII mission are scheduled to give a space-based lecture on Thursday afternoon from the orbiting Tiangong sp…
Young volunteers share benefits of experiences	A volunteer who will serve at the Beijing 2022 Winter Olympics helps people experience floor curling in Beijing on Sunday at an event organized by Peking University to celebrate the 36th International Volunteer Day and pass on the spirits of volunteerism. [Photo by Fang Fei/for China Daily] Young volunteers around China shared the personal benefits of their involvement in a range of volunteering …
Crew to offer live lecture from China's orbiting space station	Screen image captured at Beijing Aerospace Control Center in Beijing, capital of China, Oct 16, 2021 shows three Chinese astronauts, Zhai Zhigang (C), Wang Yaping (R) and Ye Guangfu, waving after entering the space station core module Tianhe. [Photo/Xinhua] Heavenly Palace Class to be broadcast live around the globe in coming days Crew members of China's Shenzhou XIII mission will soon give a spa…
Tiangong's heavenly lectures to spark passion for space in young	Screen image captured at Beijing Aerospace Control Center in Beijing, capital of China, Oct 16, 2021 shows three Chinese astronauts, Zhai Zhigang (C), Wang Yaping (R) and Ye Guangfu, waving after entering the space station core module Tianhe. [Photo/Xinhua] Crew members of China's Shenzhou XIII mission will soon give a lecture from the Tiangong space station to students around the world, accordin…
Chinese astronaut 'flies' in orbit	Astronaut Wang Yaping is seen "flying" inside the space station core module Tianhe. [Photo/Astronaut Center of China] The Shenzhou XIII crew, with Major General Zhai Zhigang and Senior Colonel Ye Guangfu acting as photographers, took pictures of Senior Colonel Wang Yaping inside the core module "Tianhe". The space station serves as faithful guardian and home to the three Chinese astronauts, prote…
Astronaut goes with the flow in space with tai chi	[Video/Official Sina Weibo account of China Manned Space Agency] What is it like to exercise in space? Simple things can be harder in microgravity, while difficult tasks might suddenly be a breeze. A video released on Tuesday shows Zhai Zhigang, a crew member of Shenzhou XIII, practicing tai chi on the Tiangong-1 space lab module with flowing and graceful movements. The three taikonauts Zhai Zhig…
Hidden heroes work hard in country's space industry	A photo of Deng Qingming in his spacesuit. [Photo/Agencies] As many Chinese people celebrated the nation's latest spacewalk, in which Wang Yaping became China's first female spacewalker on Sunday evening and early Monday morning, they were also thinking of the heroes behind the great achievements that China's space industry has made. Deng Qingming, the only currently serving member of China's fir…
Astronaut in orbit takes historic step	Senior Colonel Wang Yaping, 41, became China's first female spacewalker on Sunday evening when she took part in the Shenzhou XIII mission's first extravehicular activity with mission commander Major General Zhai Zhigang. The extravehicular operation began at 6:51 pm when Zhai opened a hatch. By 8:28 pm, Zhai and Wang had exited the Tiangong space station, the China Manned Space Agency said in a s…
Chinese astronauts' EVAs to help extend mechanical arm	Screen image taken at Beijing Aerospace Control Center on Nov 7, 2021 shows Chinese taikonauts Zhai Zhigang and Wang Yaping conducting extravehicular activities (EVAs) out of the space station core module Tianhe. [Photo/Xinhua] BEIJING -- The extravehicular activities (EVAs) carried out by two Chinese astronauts from Sunday evening till early Monday morning will help expand the capabilities of th…
Shenzhou XIII astronauts make history in 1st spacewalk	Screen image taken at Beijing Aerospace Control Center on Nov. 8, 2021 shows Chinese taikonaut Wang Yaping (R) completing extravehicular activities (EVAs). [Photo by/Xinhua] The Shenzhou XIII mission crew completed their first extravehicular activity, or spacewalk, early on Monday morning, with Senior Colonel Wang Yaping, 41, becoming China’s first female spacewalker. The extravehicular operation…
Shenzhou XIII crew carries out emergency exercise	Screen image captured at Beijing Aerospace Control Center in Beijing, capital of China, Oct 16, 2021 shows three Chinese astronauts, Zhai Zhigang (C), Wang Yaping (R) and Ye Guangfu, waving after entering the space station core module Tianhe. [Photo/Xinhua] The Shenzhou XIII mission crew has carried out an emergency evacuation exercise recently, China Central Television reported on Sunday. The th…
Chinese astronauts undergo recuperation after quarantine	A see-off ceremony for three Chinese astronauts of the Shenzhou XII manned space mission is held at the Jiuquan Satellite Launch Center in Northwest China, June 17, 2021. [Photo by Su Dong/for chinadaily.com.cn] The crew members of China's Shenzhou XII spaceflight have finished their quarantine and are in the recuperation period, the China Manned Space Agency said on Saturday. The agency said in …
Shenzhou XIII crew ready for first spacewalk	The Shenzhou XIII mission crew will soon carry out their first extravehicular activity, or spacewalk, according to the China Manned Space Agency. The agency said in a news release on Friday the three-member crew -- Major General Zhai Zhigang, Senior Colonel Wang Yaping and Senior Colonel Ye Guangfu – are in good condition and ready for the operation. The astronauts had been inside the Tiangong sp…
Shenzhou XII CPC flag put on display at museum	The Communist Party of China flag carried by the country's Shenzhou XII manned spaceflight is delivered to the Museum of the CPC in a ceremony on Nov 4, 2021. [Photo/Xinhua] The Communist Party of China flag carried by the country's Shenzhou XII manned spaceflight has become a permanent exhibit at the Party's museum in Beijing, according to China Central Television. The State broadcaster reported…
China's space progress benefits us all	Screen image captured at Beijing Aerospace Control Center in Beijing, capital of China, Oct 16, 2021 shows China's Shenzhou XIII crewed spaceship having successfully docked with the radial port of the space station core module Tianhe. [Photo/Xinhua] Last week, three Chinese astronauts successfully reached the country's space station for a 6 month mission to prepare it for full operation. It will …
Ten photos from across China: Oct 15 – 21	Performers put on a show at the ancient town of Wuzhen in Tongxiang, Zhejiang province, on Oct 15, as the 8th Wuzhen Theatre Festival opens. The festival, with the theme of Mao, or Burgeoning, is hosting events including shows, dialogues and an outdoor carnival and will conclude on Oct 24. XU YU/XINHUA
Pride and prejudice of Western powers	Photo taken on May 28, 2021 shows the US Capitol building behind traffic lights in Washington, D.C., the United States. [Photo/Xinhua] The International Monetary Fund issued a statement last week, saying that "having looked at all the evidence presented, the Executive Board reaffirms its full confidence in the Managing Director's leadership and ability to continue to effectively carry out her dut…
Readers: Best wishes to Shenzhou XIII Chinese astronauts	Editor's note: Three Chinese astronauts entered China's space station core module Tianhe, hours after the Shenzhou XIII spaceship was successfully launched on Saturday. The crew - Zhai Zhigang, Wang Yaping, and Ye Guangfu - are expected to live and work in China's Tianhe space station core module for six months, setting a new record for China's crewed space mission duration. Wang Yaping, the moth…
Test conducted to verify spacecraft technology, FM says	The Shenzhou XIII spacecraft and the Long March 2F carrier rocket are moved from a testing facility to a launch tower at the Jiuquan Satellite Launch Center on Thursday. WANG JIANGBO/FOR CHINA DAILY The Chinese space test that drew great attention was made to verify reusable spacecraft technologies, not to test a nuclear-capable hypersonic missile, as some foreign media claimed, the Foreign Minis…
Chinese astronaut bridges gender gap	Screen image captured at Beijing Aerospace Control Center in Beijing, capital of China, Oct 16, 2021 shows China's Shenzhou XIII crewed spaceship having successfully docked with the radial port of the space station core module Tianhe. [Photo/Xinhua] China's landmark six-month journey in space has left many curious about the differences between male and female astronauts. Wang Yaping, a 41-year-ol…
Netizens' worries answered over female astronauts' health	Screen image captured at Beijing Aerospace Control Center in Beijing, capital of China, Oct 16, 2021, shows the Shenzhou XIII mission crew at the Tiangong space station, embarking on their six-month journey inside the station in the country's longest spaceflight. [Photo/Xinhua] Chinese netizens have asked questions about the life of a female astronaut's six-month stay in China's space station cor…
Astronauts prepare for 6-month module sojourn	Screen image captured at Beijing Aerospace Control Center in Beijing, Oct 17, 2021 shows the Shenzhou-13 crew entering the Tianzhou-3 cargo craft. The Shenzhou-13 crew has entered the Tianzhou-3 cargo craft to transfer the cargo, according to the China Manned Space Agency (CMSA) on Sunday. After successfully stationing in China's space station core module Tianhe, the Shenzhou-13 crew opened the h…
China's longest-yet crewed space mission impressive, expert says	Screen image captured at Beijing Aerospace Control Center in Beijing, capital of China, Oct. 16, 2021 shows China's Shenzhou-13 crewed spaceship having successfully docked with the radial port of the space station core module Tianhe. [Photo/Xinhua] China's Shenzhou XIII crewed spaceship successfully docked with the port of the space station core module Tianhe on Saturday, a move overseas experts …
Astronauts prepare for 6-month space sojourn	Crew begins moving supplies for nation's longest crewed mission Shenzhou XIII mission crew members started to transfer supplies from the Tianzhou 2 and 3 robotic spaceships to the Tiangong space station, in preparation for their six-month stay inside the orbiting core module. Mission commander Major General Zhai Zhigang, Senior Colonel Wang Yaping and Senior Colonel Ye Guangfu opened Tianzhou 3's…
Crew to stay inside space station for six months, making it China's longest crewed spaceflight	The Shenzhou XIII mission is launched at 12:23 am on Oct 16, 2021 The Shenzhou XIII mission crew, including mission commander Zhai Zhigang, Wang Yaping and Ye Guangfu The crew enter China's Tiangong space station at 9:58 am on Oct 16, 2021, embarking on their six-month journey inside the station in the country's longest crewed spaceflight The mission will also see the first spacewalk by a Chinese…
The mission sees first spacewalk by a Chinese woman	The Shenzhou XIII mission is launched at 12:23 am on Oct 16, 2021 The Shenzhou XIII mission crew, including mission commander Zhai Zhigang, Wang Yaping and Ye Guangfu The crew enter China's Tiangong space station at 9:58 am on Oct 16, 2021, embarking on their six-month journey inside the station in the country's longest crewed spaceflight The mission will also see the first spacewalk by a Chinese…
4th spacecraft to visit Tiangong station and 2nd crewed ship to transport astronauts to the station	The Shenzhou XIII mission is launched at 12:23 am on Oct 16, 2021 The Shenzhou XIII mission crew, including mission commander Zhai Zhigang, Wang Yaping and Ye Guangfu The crew enter China's Tiangong space station at 9:58 am on Oct 16, 2021, embarking on their six-month journey inside the station in the country's longest crewed spaceflight The mission will also see the first spacewalk by a Chinese…
Instruments, ink stones, and gifts…Astronauts make space station new home	Screen image captured at Beijing Aerospace Control Center in Beijing, capital of China, Oct 16, 2021, shows the Shenzhou XIII mission crew at the Tiangong space station, embarking on their six-month journey inside the station in the country's longest spaceflight. [Photo/Xinhua] China's Tiangong space station, which will house three astronauts for six months, will be a cozy home. Media and public …
Jala, cosmetic company of astronauts, sets it sights higher	[Photo provided to chinadaily.com.cn] Shanghai-based Jala Group will strive to make more indigenous innovation in skincare and cosmetics technologies, as its products reach the space as part of the skincare regimen for a female astronaut in China’s latest space mission on Saturday. Astronauts onboard the Shenzhou-XIII spaceship have entered the country's space station core module Tianhe to start …
China's spacecraft crew steps into space station	Screen image captured at Beijing Aerospace Control Center in Beijing, capital of China, Oct 16, 2021, shows the Shenzhou XIII mission crew at the Tiangong space station on Saturday morning, embarking on their six-month journey inside the station in the country's longest spaceflight. [Photo by Xu Bu/chinadaily.com.cn] The Shenzhou XIII mission crew entered the Tiangong space station on Saturday mo…
Space station moves closer to generating common human good: China Daily editorial	China's Shenzhou XIII crewed spacecraft docks with the Tiangong space station on Saturday morning, with astronauts ready to enter the station to start a six-month journey. [Photo/Xinhua] The successful launch of the Shenzhou XIII manned spacecraft from Jiuquan, Gansu province, in the early hours of Saturday marked a big stride toward the conclusion of trials for key technologies for China's first…
China's spacecraft docks with space station, astronauts enter core module	Screen image captured at Beijing Aerospace Control Center in Beijing, capital of China, Oct 16, 2021 shows China's Shenzhou-13 crewed spaceship docking with the radial port of the space station core module Tianhe. China's Shenzhou-13 crewed spaceship successfully docked with the radial port of the space station core module Tianhe on Saturday, according to the China Manned Space Agency. [Photo/Xin…
Shenzhou XIII crew starts epic mission	China launched the Shenzhou XIII mission to the Tiangong space station early on Saturday morning, marking the start of the country's longest spaceflight. Carrying the Shenzhou XIII spacecraft, a 20-story-tall Long March 2F carrier rocket blasted off at 12:23 am at the Jiuquan Satellite Launch Center in northwestern China's Gobi Desert, brightening the dark sky as it roared up from a huge service …
Space station moves closer to generating common human good	The successful launch of the Shenzhou XIII manned spacecraft from Jiuquan, Gansu province, in the early hours of Saturday marked a big stride toward the conclusion of trials for key technologies for China's first space station Tiangong. With three astronauts on board, Shenzhou XIII will dock with Tianhe core module about eight hours later. Two cargo spacecraft, Tianzhou 2 and Tianzhou 3, already …
Shenzhou XIII crew set out for launch tower	The crewed spaceship Shenzhou-13, atop a Long March-2F carrier rocket, is launched from the Jiuquan Satellite Launch Center in Northwest China's Gobi Desert, Oct 16, 2021. [Photo/Xinhua] Latest: China's Shenzhou-13 crewed spaceship docks with space station module China's Shenzhou-13 crewed spaceship successfully docked with the radial port of the space station core module Tianhe on Saturday, acco…
Yantai astronaut selected for Shenzhou XIII	Senior Colonel Wang Yaping, 41, a native of Shandong province, joined the PLA Air Force in August 1997 and served as deputy squadron commander before joining the second group of the PLA Astronaut Division in May 2010. In March 2012, she was part of the backup crew for the Shenzhou IX mission and in June 2013, she took part in the Shenzhou X mission, which lasted nearly 15 days. She is the second …
Astronauts to celebrate Lunar New Year in space	Crew on board the Shenzhou XIII spacecraft - Zhai Zhigang (C), Wang Yaping (R) and Ye Guangfu (L). [Photo provided to chinadaily.com.cn] Crew members of the upcoming Shenzhou XIII mission will become the first Chinese to spend the nation's most important festival－Spring Festival, or Chinese Lunar New Year－in outer space. The six-month journey will last from mid-October to mid-April; Spring Festiv…
Launch of Shenzhou XIII scheduled for Saturday	The crew of China's Shenzhou XIII space mission－astronauts Zhai Zhigang (center), Wang Yaping (right) and Ye Guangfu－meet the media at the Jiuquan Satellite Launch Center on Thursday at a news conference on the mission. They will be launched into space at 12:23 am on Saturday from the center, according to the China Manned Space Agency. [Photo by Yang Ying/For China Daily] China plans to launch th…
The crew members selected for Shenzhou XIII	Major General Zhai Zhigang, 55, a native of Heilongjiang province, joined the People's Liberation Army Air Force in June 1985. He is a veteran of the PLA Astronaut Division and was an experienced fighter pilot before being selected in January 1998 as one of the nation's first astronauts. Zhai was one of two alternates for Yang Liwei, who made China's first manned spaceflight, on the Shenzhou V mi…
Launch of Shenzhou XIII mission scheduled for Saturday	China plans to launch the Shenzhou XIII manned mission early on Saturday morning, sending three astronauts to spend six months inside the Tiangong space station. Lin Xiqiang, deputy director of the China Manned Space Agency, said at a news conference on Thursday at the Jiuquan Satellite Launch Center in northwestern China that the mission will also see the first spacewalk by a Chinese woman. It i…
WEAVING GLORY	Donghua University has contributed significantly to the development of China's textile industry over the past 70 years, He Qi reports in Shanghai. Last month's safe return of the three crew members of the Shenzhou XII mission was an achievement not just for China's space program but also for Donghua University in Shanghai. In 2015, the university won the bid to design some shoes and clothing for …
The three astronauts selected for Shenzhou XIII	Zhai Zhigang [Photo provided to chinadaily.com.cn] Major General Zhai Zhigang, 55, a native of Heilongjiang province, joined the People's Liberation Army Air Force in June 1985. He is a veteran astronaut of the PLA Astronaut Division and was an experienced fighter pilot before being selected in January 1998 as one of the nation's first astronauts. Zhai was one of two alternates for Yang Liwei, wh…
Shenzhou XIII space mission to begin on Saturday	Crew on board the Shenzhou XIII spacecraft - Zhai Zhigang (C), Wang Yaping (R) and Ye Guangfu (L). [Photo provided to chinadaily.com.cn] China plans to launch the Shenzhou XIII manned spacecraft early on Saturday morning, carrying three astronauts who will stay inside the country's Tiangong space station for six months, one of the lead officials in the country's manned space program said. Lin Xiq…
Second space station crew to launch soon	The Shenzhou XIII spacecraft and the Long March 2F carrier rocket are moved from a testing facility to a launch tower at the Jiuquan Satellite Launch Center on Thursday. WANG JIANGBO/FOR CHINA DAILY China will soon conduct its Shenzhou XIII manned space flight, sending three astronauts to stay in the country's Tiangong space station for six months. The Long March 2F carrier rocket that will launc…
Chinese space station's public interaction inspires imagination	Hong Kong youth raise hands to ask Chinese astronauts on board the Tiangong space station questions during a real-time video dialogue with the taikonauts in Hong Kong on Sept 3, 2021. [Photo/Xinhua] BEIJING -- The crew of Shenzhou XIII will enter China's space station and stay there for six months, after a three-month mission of the Shenzhou XII crew. The Chinese astronauts' long-term stay in the…
China prepares to launch Shenzhou XIII manned spaceship	The combination of the Shenzhou XIII manned spaceship and a Long March 2F carrier rocket is seen being transferred to the launch site, on Oct 7, 2021. [Photo by Wang Jiangbo/chinadaily.com.cn] JIUQUAN -- The combination of the Shenzhou XIII manned spaceship and a Long March 2F carrier rocket has been transferred to the launching area, and the spaceship will be launched in the near future at an ap…
Building a home in the sky	After initial solid steps, upcoming missions will ensure operation of China's Tiangong space station, Zhao Lei reports. China plans to conduct its Shenzhou XIII manned space flight this month, sending three astronauts to stay six months inside the country's Tiangong space station. During their mission, the astronauts, whose names have yet to be disclosed, will be mainly tasked with demonstrating …
Supply craft sent to join space station	A Long March 7 rocket, carrying Tianzhou 3, blasts off from the Wenchang Space Launch Center on the coast of the southern island province of Hainan on Monday. SU DONG/FOR CHINA DAILY Preparations made for 2nd crew who will spend record six months in module China launched the Tianzhou 3 cargo spacecraft on Monday to deliver more supplies to the Tiangong space station and ensure that three astronau…
Tianzhou 2 robotic spacecraft changes docking hatch on space station	The Tianzhou 2 robotic cargo spacecraft changed a docking hatch with the Tiangong space station on Saturday, according to the China Manned Space Agency. The agency said in a brief statement on Saturday afternoon that Tianzhou 2 departed from the station's rear hatch at 10:25 am and then spent about four hours moving to and docking with the front hatch. The combination of the station's core module…
Shenzhou XII crew returns to Earth	Astronauts Nie Haisheng (center), Liu Boming (right) and Tang Hongbo wave after they landed in the reentry capsule of the Shenzhou XII mission in Inner Mongolia autonomous region on Friday. YANG YING/FOR CHINA DAILY Crew members of the Shenzhou XII mission returned to Earth on Friday afternoon, concluding a historic journey in China's Tiangong space station. A reentry capsule carrying the astrona…
Shenzhou XII astronauts make triumphant return	Astronauts Nie Haisheng (center), Liu Boming (right) and Tang Hongbo wave after they landed in the reentry capsule of the Shenzhou XII mission in Inner Mongolia autonomous region on Friday. YANG YING/FOR CHINA DAILY Crew members of the Shenzhou XII mission have returned to the Astronaut Center of China in Beijing's northwestern suburbs after the jetliner carrying them from the Inner Mongolia auto…
Space station crew lands in Inner Mongolia	The reentry capsule carrying crew members of the Shenzhou XII mission has landed in the Inner Mongolia autonomous region. The capsule, with mission commander Major General Nie Haisheng, Major General Liu Boming and Senior Colonel Tang Hongbo inside, touched down at 1:34 pm at the Dongfeng Landing Site in the Badain Jaran Desert. Ground personnel sent by the Jiuquan Satellite Launch Center have ru…
Space exploration priority of nation's sci-tech agenda	President emphasizes cooperation on making bigger contributions to well-being of mankind China is working on several huge space programs that aim to push forward the frontiers of its science, technology, engineering and exploration. Once these programs are completed, the nation will have a massive space station, an unmanned outpost and more robots on the moon, and it is attempting to bring the fi…
Exploration of outer space top priority on nation's sci-tech agenda	Photo released on June 11, 2021 by the China National Space Administration (CNSA) shows a selfie of China's first Mars rover Zhurong with the landing platform. [Photo/CNSA/Handout via Xinhua] President emphasizes cooperation on making bigger contributions to well-being of mankind China is working on several mega space programs that aim at pushing forward the frontiers of its science, technology, …
Rocket for Tianzhou 3 mission arrives at launch site	The Long March 7 carrier rocket that will be used to send the Tianzhou 3 cargo ship to China's space station arrived at the Wenchang Space Launch Center in Hainan province on Monday morning, according to the China Manned Space Agency. In brief statement, the agency said that the rocket and the spaceship will be assembled at the coastal launch complex and then undergo final tests before its flight…
Astronauts reach space station	Astronauts salute the Chinese people after they enter Tianhe, the core module of the Chinese space station, on Thursday. After the Shenzhou XII spacecraft successfully completed a fast automated rendezvous and docking with the orbiting Tianhe module, the crew entered the orbital capsule. JIN LIWANG/XINHUA Core module's first occupants carrying out tasks as pioneering mission begins Three Chinese …
Three astronauts head to space station, embarking on 3-month mission	A 20-story-tall Long March 2F carrier rocket blasts off at the Jiuquan Satellite Launch Center in northwestern China's Gobi Desert, June 17, 2021. [Photo by Su Dong/chinadaily.com.cn] See-off ceremony held for Shenzhou XII mission astronauts China launched its seventh manned spaceflight on Thursday morning, sending three astronauts to the core module of its permanent space station. A 20-story-tal…
Crew to head for space station module	Astronauts (left to right) Tang Hongbo, Nie Haisheng and Liu Boming－crew of the Shenzhou XII spacecraft－attend a news conference at the Jiuquan Satellite Launch Center on Wednesday. They are scheduled to be sent into space on Thursday morning. SU DONG/FOR CHINA DAILY Astronauts will test technology during three-month stay China will launch its seventh manned space mission on Thursday morning to s…
Astronauts to head for space station module	Team will test, verify technology and equipment during 3-month stay China will launch its seventh manned space mission on Thursday morning to send three astronauts to the core module of the nation's permanent space station, according to a project leader. Ji Qiming, assistant director of the China Manned Space Agency, told reporters at a news conference on Wednesday at the Jiuquan Satellite Launch…
China to send 3 astronauts to space station	Crew on board the Shenzhou XII spacecraft – Tang Hongbo, Nie Haisheng and Liu Boming (from left to right). [Photo/Xinhua] China will launch its seventh manned space mission on Thursday morning to deploy three astronauts to the core module of the nation's permanent space station, according to a project leader.Ji Qiming, assistant to the director of the China Manned Space Agency, told reporters at …
Spacewalks planned for Shenzhou missions	Tianzhou 2, a robotic cargo ship, blasts off on a Long March 7 carrier rocket at the Wenchang Space Launch Centerin in Hainan, on May 29, 2021. [Photo/Xinhua] Astronauts on the upcoming Shenzhou XII mission will engage in spacewalks outside the Tianhe core module of China's Tiangong space station, a key figure in the nation's manned space endeavor said. Yang Liwei, the first Chinese in space and …
Tianzhou 2 cargo ship docks with space station module	A Long March 7 rocket, carrying the Tianzhou 2 cargo spacecraft, blasts off from the Wenchang Space Launch Center in Hainan province, on May 29, 2021. [Photo by Tu Haichao/for China Daily] Tianzhou 2, a cargo spacecraft launched on Saturday evening, docked with Tianhe－the recently deployed core module of the country's permanent space station－early on Sunday morning, according to the China Manned …
Tianzhou 2 docks with space station module	Cargo craft blasted into low Earth orbit by Long March 7 rocket Tianzhou 2, a cargo spacecraft launched on Saturday evening, docked with Tianhe－the recently deployed core module of the country's permanent space station－early on Sunday morning, according to the China Manned Space Agency. The Long March 7 rocket, carrying Tianzhou 2, blasted off from the Wenchang Spacecraft Launch Site on the coast…
Tianzhou 2 cargo ship docks with Tianhe core module, becoming first visiting spacecraft to station	The simulation video of China Academy of Space Technology shows how the cargo ship docks with the core module. Tianzhou 2, a robotic cargo ship launched on Saturday evening, docked with Tianhe — the recently deployed core module of the country's permanent space station — early on Sunday morning, according to the China Manned Space Agency. The cargo ship flew with a Long March 7 carrier rocket tha…
Tianzhou spacecraft launches, heads to space station	Tianzhou 2, a robotic cargo ship, blasts off on a Long March 7 carrier rocket at the Wenchang Space Launch Centerin in Hainan, on May 29, 2021. [Photo by Tu Haichao/for chinadaily.com.cn] Tianzhou 2, the first spacecraft to visit the recently deployed core module of China's Tiangong space station, was launched on Saturday evening and is scheduled to dock with the module soon. Tianzhou 2, a roboti…
Space station core module in orbit to prep for next stage of construction	The core module of China's space station in research. [Photo/China Daily] The recently-launched core module of China's Tiangong space station has moved to a rendezvous orbit to prepare for the planned docking with the Tianzhou 2 cargo spaceship that will soon be lifted, the China Manned Space Agency said. The agency said in a brief statement on Tuesday the currently unmanned core module, named Ti…
China lifts national pride with space program's achievements	Editor's note: To celebrate the 100th anniversary of the founding of the Communist Party of China, China Daily is publishing a series of stories on the changes and developments in various fields and industries. Yang Liwei, China's first astronaut, smiles to workers after the Shenzhou V manned spaceship successfully landed on the designated site in the Inner Mongolia autonomous region on Oct 16, 2…
Core capsule of space station launched	The core capsule of China's space station is launched as people watch near the Wenchang Space Launch Center in Hainan province on April 29, 2021. [Photo by Tao Ran/For chinadaily.com.cn] President extends congratulations on major project's start Sixty years after Yuri Gagarin undertook mankind's first space journey, China launched the core capsule of its space station on Thursday morning, formall…
Core capsule launched into orbit	Move marks commencement of Chinese space station's construction Sixty years after Yuri Gagarin undertook mankind's first space journey, China launched the core capsule of its space station on Thursday morning, formally embarking on the construction of one of the world's largest and most sophisticated space-based facilities. President Xi Jinping sent a letter after the launch, extending congratula…
China launches first section of its massive space station	China launches the core capsule of its space station at the Wenchang Space Launch Center in Hainan province on Thursday morning, April 29, 2021. [Photo by Guo Wenbin / Provided to chinadaily.com.cn] Sixty years after Yuri Gagarin undertook mankind's first space journey, China launched the core capsule of its space station on Thursday morning, formally embarking on the buildup of one of the humani…
Nation's next space flight imminent	The combination of Tianhe, the core module of China's space station, and the Long March-5B Y2 rocket is transported to the launching area of the Wenchang Spacecraft Launch Site in Hainan province on Friday. SU DONG/FOR CHINA DAILY The Long March 5B carrier rocket tasked with launching the core capsule of China's space station was moved on Friday morning to the launch tower at the Wenchang Space L…
Rocket to lift space station core moves to launch tower	A Long March 5B carrier rocket which will launch the core capsule of China's space station is moved to the launch tower at the Wenchang Space Launch Center in the southernmost island province of Hainan, April 23, 2021. [Photo by Guo Wenbin/chinadaily.com.cn] The Long March 5B carrier rocket which will launch the core capsule of China's space station was moved on Friday morning to the launch tower…
Preparations underway for crewed spaceflight	The core module of China's space station in research. [Photo/China Daily] China's next crewed spaceflight will take place soon as the Shenzhou XII spacecraft and the carrier rocket that will lift it have arrived at the Jiuquan Satellite Launch Center in northwestern China. The China Manned Space Agency said in a brief statement on Thursday that the spacecraft and the Long March 2F rocket were tra…
Lift rocket prepares to launch core capsule	The Long March 5B heavy-lift carrier rocket tasked with launching the core capsule of China's space station arrived at the Wenchang Space Launch Center in Hainan province on Monday, the China Manned Space Agency said. The rocket will now be assembled and then undergo ground tests with the capsule at the coastal launch complex, the agency said in a brief statement, without elaborating. According t…
Astronauts training for space station missions	The core module of China's space station in research. [Photo/China Daily] Chinese astronauts have started receiving intensive training for spaceflights tasked with building the nation's space station, the China Manned Space Agency said on Tuesday. Several astronauts have spent the past year in hard training and are now in the prelaunch training phase, focusing on extravehicular activities and som…
Launch of rocket marks 2020 space plan closure	A Long March-4C rocket carrying Yaogan-33 satellite blasts off from the Jiuquan Satellite Launch Center in northwest China on Dec 27, 2020. China sent a new remote sensing satellite into space from the Jiuquan Satellite Launch Center at 11:44 pm Sunday (Beijing Time). The satellite, Yaogan-33, entered the planned orbit successfully. The mission also sent a micro and nano technology experiment sat…
Rocket launch marks 2020 space plan closure	China launched a Long March 4C carrier rocket late on Sunday, putting an end to its annual space plan. The 48-meter rocket lifted off at 11:44 pm at the Jiuquan Satellite Launch Center in the northwestern Gobi Desert, deploying the Yaogan-33 remote sensing satellite and a small experimental satellite into a sun-synchronous orbit, according to a statement from China Aerospace Science and Technolog…
Space station module to be lofted in first half of 2021	Zhang Xiaoguang, an astronaut on the 2013 flight of Shenzhou X, unveiled the mission's reentry capsule at a ceremony in Shaoshan, Hunan province, at which the capsule was given to the provincial government for permanent exhibition at the Mao Zedong Memorial Museum. [Photo/China News Service] China will launch the core module of the country's first space station in the first half of 2021, Zhou Jia…
China to select 10 new astronauts this year	Chinese astronauts Yang Liwei (first from right) and Liu Yang (second from right) at an Aerospace Objects Exhibition at the National Museum of China in Beijing on April 24, 2017. [Photo by Jiang Dong/China Daily] China will select the third batch of astronauts this year for its manned space exploration plan, according to Yang Liwei, deputy director of the China Manned Space Engineering Office and…
Manned mission to test docking of spacecraft	BEIJING - China plans to send three astronauts into space sometime between June and August this year to further test technology to be used in rendezvous and docking missions, a spokesman for China's manned space program said on Friday. The three astronauts, whose sexes were not specified, will board the spacecraft Shenzhou IX to rendezvous and dock with Tiangong-1, an orbiting space lab, the spok…
Made-in-Chengdu to help Shenzhou spacecraft return	The Shenzhou VIII spacecraft was launched under the spotlight at 5:58 am, Nov 1. It will safely land controlled by a statical pressure altitude controller, made in Chengdu. The controller, made by AVIC Chengdu CAIC Electronics Co Ltd, has been applied in Chinese spacecrafts from Shenzhou I through to Shenzhou XIII. Industry experts say the device is a core component of the spacecraft recovery sys…
Shenzhou XIII crew readies for Lunar New Year in space	Shenzhou XIII mission crew will spend the upcoming Spring Festival, or Chinese Lunar New Year in outer space, the first Chinese crew to spend the traditional holiday in space. Let's take a closer look at their life.
China releases white paper on space program	Related: Full Text: China's Space Program: A 2021 Perspective BEIJING -- China issued a white paper on the country's space program on Friday. The white paper was published by the State Council Information Office of China. Titled "China's Space Program: A 2021 Perspective," the white paper introduces China's purposes, principles, policies and measures, and cooperative mindset in its space explorat…
Full Text: China's Space Program: A 2021 Perspective	BEIJING -- The State Council Information Office of the People's Republic of China published a white paper titled "China's Space Program: A 2021 Perspective" on Friday. Following is the full text of the white paper: China's Space Program: A 2021 Perspective The State Council Information Office of the People's Republic of China January 2022 Preamble "To explore the vast cosmos, develop the space in…
China welcomes intl cooperation in space station, explorations: White paper	BEIJING -- China will employ its space station for carrying out astronomical observations, Earth science and research, and space science experiments in the next five years, according to a white paper published Friday. The white paper, titled "China's Space Program: A 2021 Perspective", was released by China's State Council Information Office. The country plans to complete the construction of its …
Visit by mainland Olympic medalists boosts Macao's sports development	BEIJING - Shenzhou XIII crew members became the first Chinese to spend the nation's most important festival -- the Chinese Lunar New Year -- in outer space. Onboard China's space station core module, about 400 km above the Earth, taikonauts Zhai Zhigang, Wang Yaping and Ye Guangfu extended their Spring Festival greetings in a video released by China Manned Space Agency on New Year's eve. They wis…
